# Supplementary material for: Climate is changing, are European bats too? A multispecies analysis of trends in body size
Source: Ecol Evol. 2024 Feb 7;14(2):e10872. doi: 10.1002/ece3.10872 (PMC10850807; doi:10.1002/ece3.10872)
Supplement: Supplementary file 1 — Table S1 [file ECE3-14-e10872-s003.xlsx]

## Sheet: Barbastella barbastellus
YEAR	UTM Y	ALT (m)	FAL (mm)
2000	4.62696e+06	1231	40.6
2000	4.62696e+06	1231	40.8
2000	4.62696e+06	1231	40.2
2000	4.62696e+06	1231	40.8
2000	4.62696e+06	1231	40
2000	4.62696e+06	1231	39.1
2001	4.63018e+06	1262	40.1
2001	4.62696e+06	1231	41.7
2001	4.62696e+06	1231	38.8
2001	4.62696e+06	1231	39
2001	4.62696e+06	1231	38.4
2001	4.62696e+06	1231	40.4
2001	4.62696e+06	1231	40.4
2001	4.62696e+06	1231	40
2001	4.62696e+06	1231	39.7
2001	4.62696e+06	1231	40.7
2001	4.62696e+06	1231	40
2002	4.62696e+06	1231	40.5
2002	4.62696e+06	1231	40.7
2002	4.62696e+06	1231	39.1
2002	4.62696e+06	1231	39.3
2002	4.62696e+06	1231	40.7
2002	4.62696e+06	1231	40.9
2002	4.63018e+06	1262	38.7
2002	4.62696e+06	1231	40.5
2002	4.62696e+06	1231	38.8
2002	4.62696e+06	1231	38.8
2002	4.62696e+06	1231	39.5
2002	4.62696e+06	1231	38.7
2002	4.62696e+06	1231	38.2
2002	4.62696e+06	1231	39.6
2002	4.62696e+06	1231	40.5
2002	4.62696e+06	1231	38
2002	4.62696e+06	1231	41.8
2002	4.62696e+06	1231	39.6
2002	4.62696e+06	1231	41.9
2002	4.62696e+06	1231	39.4
2002	4.62696e+06	1231	40.2
2003	4.62696e+06	1231	36.6
2003	4.62696e+06	1231	39.8
2003	4.62696e+06	1231	39.3
2003	4.62696e+06	1231	39.7
2003	4.62696e+06	1231	38.6
2003	4.62696e+06	1231	39.4
2004	4.62696e+06	1231	37.7
2004	4.62696e+06	1231	39.6
2004	4.62696e+06	1231	41.3
2004	4.62696e+06	1231	40.3
2004	4.62696e+06	1231	41.7
2004	4.62696e+06	1231	40.9
2004	4.62696e+06	1231	39.2
2004	4.62696e+06	1231	40.5
2004	4.62696e+06	1231	38.3
2004	4.62696e+06	1231	39.8
2004	4.62696e+06	1231	40.1
2004	4.62696e+06	1231	40.9
2004	4.62696e+06	1231	38.1
2004	4.62696e+06	1231	39.5
2004	4.62696e+06	1231	40.8
2004	4.62696e+06	1231	40.8
2004	4.62696e+06	1231	39.9
2004	4.62696e+06	1231	38.5
2004	4.62696e+06	1231	40.3
2004	4.62696e+06	1231	38.8
2004	4.62696e+06	1231	40.2
2004	4.62696e+06	1231	39.1
2004	4.62696e+06	1231	40.4
2004	4.62696e+06	1231	38.7
2005	4.6307e+06	1177	40.7
2005	4.6307e+06	1177	41.9
2005	4.63184e+06	1126	40.4
2005	4.63184e+06	1126	40.5
2005	4.63184e+06	1126	40.7
2005	4.63184e+06	1126	40.4
2005	4.63184e+06	1126	39.4
2005	4.63184e+06	1126	39.7
2005	4.63184e+06	1126	39.9
2005	4.63184e+06	1126	39.4
2005	4.63184e+06	1126	38.8
2005	4.63184e+06	1126	39.5
2005	4.63184e+06	1126	37.8
2005	4.63184e+06	1126	41
2005	4.63184e+06	1126	38.3
2005	4.63029e+06	1221	40.5
2005	4.63029e+06	1221	41.8
2005	4.63029e+06	1221	39
2005	4.63029e+06	1221	41.8
2005	4.63029e+06	1221	40.4
2005	4.63029e+06	1221	41.3
2005	4.63029e+06	1221	39.6
2005	4.63029e+06	1221	40.9
2005	4.63029e+06	1221	40.6
2005	4.63029e+06	1221	39.8
2005	4.63029e+06	1221	40.4
2005	4.63029e+06	1221	39.6
2005	4.63029e+06	1221	39.8
2006	4.63184e+06	1126	39
2006	4.63184e+06	1126	38.6
2006	4.63184e+06	1126	40.8
2006	4.63184e+06	1126	36.5
2006	4.63184e+06	1126	38.5
2006	4.63184e+06	1126	40.1
2007	4.6307e+06	1177	35.5
2007	4.6307e+06	1177	39.5
2007	4.6307e+06	1177	41.5
2007	4.63184e+06	1126	40.2
2007	4.63184e+06	1126	39.7
2007	4.63184e+06	1126	40
2007	4.62696e+06	1231	39.8
2007	4.62696e+06	1231	39.5
2007	4.62696e+06	1231	39.9
2007	4.62696e+06	1231	39.9
2007	4.62696e+06	1231	40.2
2007	4.62696e+06	1231	39.3
2007	4.62696e+06	1231	37.3
2007	4.62696e+06	1231	39.1
2007	4.62696e+06	1231	40.4
2007	4.62696e+06	1231	36.7
2007	4.62696e+06	1231	40.3
2008	4.63029e+06	1221	39.4
2008	4.63029e+06	1221	38.2
2008	4.63029e+06	1221	40.5
2008	4.58146e+06		38.4
2008	4.67605e+06	1283	39.1
2008	4.66954e+06	1038	39.9
2008	4.67379e+06	774	39.9
2010	4631854	1403	40
2010	4631854	1403	40
2010	4631854	1403	40.1
2010	4.62696e+06	1231	40.4
2010	4.62696e+06	1231	39.6
2010	4.62696e+06	1231	40.4
2010	4.62696e+06	1231	40.3
2010	4.62696e+06	1231	40.5
2010	4.71188e+06	95	41.8
2010	4.71188e+06	95	39.6
2011	4711882	95	41.1
2011	4711882	95	41.7
2011	4711882	95	41.9
2011	4711882	95	41.6
2012	4711882	95	41.81
2012	4711882	95	41.07
2012	4711882	95	41.36
2012	4711882	95	41.57
2012	4711882	95	41.7
2012	4711882	95	41.8
2012	4711882	95	42.52
2012	4711882	95	40.91
2012	4711882	95	41.65
2012	4711882	95	41
2012	4711882	95	42.45
2012	4711882	95	39.25
2012	4711882	95	41.35
2012	4711882	95	41.55
2012	4711882	95	40.85
2012	4711882	95	41.86
2012	4711882	95	40.26
2012	4711882	95	41.46
2012	4668564	1150	40.2
2012	4621046	980	38.5
2012	4621046	980	39.6
2014	4621609	780	38.2
2014	4.63184e+06	1126	38.9
2015	4.63184e+06	1126	40.7
2015	4.63184e+06	1126	38.6
2015	4.63184e+06	1126	40.1
2015	4.63184e+06	1126	40
2015	4.63184e+06	1126	39
2015	4.63184e+06	1126	40.4
2015	4.63184e+06	1126	38
2015	4.63184e+06	1126	39.3
2015	4.63184e+06	1126	38.5
2015	4.63184e+06	1126	38.7
2015	4.63184e+06	1126	39
2015	4.63184e+06	1126	38.2
2015	4.63184e+06	1126	38.6
2016	4.62696e+06	1231	40.9
2016	4.62696e+06	1231	38.9
2016	4.62696e+06	1231	41
2016	4.62696e+06	1231	39.3
2016	4.62696e+06	1231	41.7
2016	4.62696e+06	1231	41.7
2016	4.62696e+06	1231	41.6
2016	4.62696e+06	1231	40.4
2016	4.62696e+06	1231	41.4
2016	4.62696e+06	1231	41.6
2016	4.62696e+06	1231	40.6
2016	4.62696e+06	1231	37.3
2016	4.62696e+06	1231	40.8
2016	4.62696e+06	1231	42.2
2016	4.62696e+06	1231	41.1
2016	4.62696e+06	1231	38.2
2016	4.62696e+06	1231	37.8
2016	4.62696e+06	1231	37.3
2016	4.62696e+06	1231	41.3
2016	4.62696e+06	1231	38.4
2016	4.62696e+06	1231	40.3
2016	4.62696e+06	1231	40.3
2016	4.62696e+06	1231	41.1
2016	4.62696e+06	1231	39.1
2017	4621503	1174	40.3
2017	4626624	1275	41.7
2017	4626624	1275	40.4
2017	4626624	1275	40.6
2017	4626100	1025	38.3
2017	4626100	1025	40.5
2018	4.62696e+06	1231	39
2018	4.62696e+06	1231	39.01
2018	4.62696e+06	1231	39.02
2018	4.62696e+06	1231	40.02
2018	4.62696e+06	1231	40
2018	4.62696e+06	1231	40.2
2018	4.62696e+06	1231	39.3
2018	4.62696e+06	1231	37.7
2018	4.62696e+06	1231	41
2018	4.62696e+06	1231	39.7
2018	4.62696e+06	1231	36.9
2018	4.62696e+06	1231	38.9
2018	4.62696e+06	1231	39.5
2018	4.62696e+06	1231	38.4
2018	4.62696e+06	1231	39.7
2018	4.62696e+06	1231	40.5
2018	4.62696e+06	1231	38.7
2018	4.62696e+06	1231	39.1
2018	4.62696e+06	1231	40
2018	4.62696e+06	1231	40.8
2018	4.62696e+06	1231	39.2
2018	4.62696e+06	1231	39.2
2018	4.62696e+06	1231	39.2
2018	4.62696e+06	1231	39.6
2019	4.62696e+06	1231	38.5
2019	4.62696e+06	1231	39.3
2019	4.62696e+06	1231	38.7
2019	4.62696e+06	1231	39.7
2019	4.62696e+06	1231	39.2
2019	4.62696e+06	1231	40
2019	4.62696e+06	1231	38.5
2019	4.62696e+06	1231	38.9
2019	4.62696e+06	1231	40.3
2019	4.62696e+06	1231	39.6
2021	4699033.38	395	40.8
2022	4626298	1355	38.8
2022	4626298	1355	39.7
2022	4.48038e+06	1201	38.7
2022	4.48038e+06	1201	40.4
2022	4.48038e+06	1201	38.4
2022	4.48038e+06	1201	38.3

## Sheet: Myotis capaccinii
YEAR	UTM Y	ALT (m)	SEX	FAL (mm)
2005	4.56991e+06	195	M	39.6
2005	4.56991e+06	195	M	41.5
2005	4.56991e+06	195	F	40
2005	4.56991e+06	195	F	42.5
2005	4.56991e+06	195	F	42.3
2008	4.66867e+06	740	M	42.2
2014	4.56991e+06	195	F	42.3
2015	4.56991e+06	195	F	41.8
2015	4.56991e+06	195	M	39.3
2015	4.56991e+06	195	F	41
2015	4.56991e+06	195	F	42.9
2015	4.56991e+06	195	F	41.6
2015	4.56991e+06	195	M	40.5
2015	4.56991e+06	195	F	42.8
2015	4.56991e+06	195	F	43.1
2015	4.56991e+06	195	M	42.2
2015	4.56991e+06	195	F	39.8
2015	4.56991e+06	195	M	42.2
2015	4.56991e+06	195	F	41.5
2015	4.56991e+06	195	M	40.7
2016	4.56991e+06	195	F	42.5
2016	4.56991e+06	195	F	41.9
2016	4.56991e+06	195	F	42.3
2016	4.56991e+06	195	F	42.1
2016	4.56991e+06	195	F	42.5
2016	4.56991e+06	195	F	43
2018	4.66856e+06	288	F	42.2
2018	4.66856e+06	288	F	41.6
2018	4.66856e+06	288	F	41.7
2018	4.66856e+06	288	M	42.1
2019	4.56991e+06	195	F	42.5
2019	4.56991e+06	195	F	41.6
2019	4.56991e+06	195	F	42.1
2019	4.56991e+06	195	F	42.2
2019	4.56991e+06	195	F	41.6
2019	4.56991e+06	195	F	40.7
2019	4.56991e+06	195	F	40.3
2019	4.56991e+06	195	F	42.2
2019	4.56991e+06	195	F	40.5
2019	4.56991e+06	195	F	41.1
2019	4.56991e+06	195	F	41.1
2019	4.56991e+06	195	F	41
2019	4.56991e+06	195	F	42.5
2019	4.56991e+06	195	F	41.7
2019	4.56991e+06	195	M	41.2
2019	4.56991e+06	195	F	41.6
2019	4.56991e+06	195	F	42.7
2019	4.56991e+06	195	F	41.6
2019	4668983.96	334	F	42.8
2019	4668983.96	334	F	42.9
2019	4668983.96	334	M	40
2019	4668983.96	334	F	41.2
2019	4668983.96	334	F	41.1
2019	4668983.96	334	M	42.2
2019	4668983.96	334	F	42.7
2019	4668983.96	334	F	43.4
2021	4.56991e+06	195	F	41.3
2021	4.56991e+06	195	M	38.5
2021	4.56991e+06	195	M	41.6
2023	4621393	876	M	40.1
2023	4621393	876	F	43.4
2023	4621393	876	F	42.2

## Sheet: Myotis crypticus
YEAR	UTM Y	ALT (m)	SEX	FAL (mm)
2000	4.63299e+06	1547	F	37.2
2000	4.63299e+06	1547	F	38.6
2000	4.63299e+06	1547	F	39.8
2000	4.63299e+06	1547	F	38.8
2000	4.61597e+06	1408	M	38.5
2000	4.61597e+06	1408	M	38.6
2000	4.61597e+06	1408	M	39.5
2000	4.62696e+06	1231	M	37.6
2000	4.62696e+06	1231	M	38.4
2000	4.62696e+06	1231	M	39.2
2000	4.62696e+06	1231	M	37.5
2000	4.62696e+06	1231	M	37.5
2001	4.63292e+06	1197	F	38.4
2001	4.63018e+06	1262	F	38.9
2001	4.63018e+06	1262	F	39.5
2001	4.62696e+06	1231	M	40.2
2001	4.62696e+06	1231	M	38.7
2002	4.63018e+06	1262	M	37.6
2002	4.63018e+06	1262	F	39.7
2002	4.66801e+06	290	M	36.5
2003	4.62696e+06	1231	M	39.6
2004	4.62696e+06	1231	M	39
2004	4.62696e+06	1231	M	38.5
2005	4.63029e+06	1221	F	38.8
2005	4.63029e+06	1221	F	40.3
2005	4.63029e+06	1221	F	38.2
2005	4.63029e+06	1221	F	39.5
2005	4.63029e+06	1221	F	36.6
2005	4.62451e+06	1192	M	38.3
2005	4.62451e+06	1192	M	38.7
2005	4.63516e+06	1553	F	39.9
2005	4.63643e+06	1515	F	39.3
2005	4.63029e+06	1221	F	39.4
2005	4.63029e+06	1221	M	38.5
2005	4.63029e+06	1221	F	37.3
2005	4.63184e+06	1126	F	40.1
2005	4.63184e+06	1126	M	38.9
2005	4.63184e+06	1126	M	38.8
2007	4.6307e+06	1177	F	36.7
2007	4.6307e+06	1177	F	38.5
2007	4.6307e+06	1177	F	39.4
2007	4.63184e+06	1126	M	39.3
2007	4.63184e+06	1126	M	40
2007	4.62696e+06	1231	F	36.2
2007	4.62696e+06	1231	F	35.7
2007	4.64448e+06	1370	F	37.2
2007	4.6441e+06	1308	M	38.4
2008	4.63029e+06	1221	F	38.4
2008	4.63029e+06	1221	F	38.1
2008	4.66366e+06	379	F	38.8
2008	4.58473e+06		M	37.2
2008	4.66964e+06	900	F	38.1
2008	4.66964e+06	900	M	41.2
2008	4.48038e+06	1201	M	38.9
2008	4.46871e+06	721	F	38.2
2008	4.46871e+06	721	M	38.4
2008	4.46206e+06	1165	M	39.1
2008	4.46206e+06	1165	M	38
2008	4.46206e+06	1165	M	40.4
2008	4.46206e+06	1165	M	38.6
2008	4.46206e+06	1165	M	37.9
2008	4.45292e+06	842	M	38.4
2009	4670794	1413	M	39.8
2009	4670794	1413	M	36.9
2009	4670794	1413	M	39.3
2009	4670794	1413	M	39.5
2009	4670794	1413	M	37.6
2009	4671919	1524	M	39.1
2009	4644351	1325	F	38.1
2009	4644351	1325	M	38.8
2009	4644351	1325	F	39.5
2009	4.63702e+06	994	F	39.4
2009	4.63502e+06	1104	M	38
2009	4.63502e+06	1104	M	40.2
2010	4231599	307	F	38.8
2010	4582618	1320	M	39
2010	4588797	1039	M	38.8
2010	4588797	1039	M	39.9
2010	4588797	1039	M	38.6
2010	4588797	1039	M	40.2
2010	4588797	1039	M	38.5
2010	4231599	307	F	39
2010	4.62696e+06	1231	M	38.9
2010	4.71188e+06	95	M	37.8
2010	4.71188e+06	95	F	40.6
2012	4668564	1150	M	38.5
2012	4668564	1150	M	38.5
2012	4668564	1150	M	38.8
2012	4668564	1150	M	38.5
2012	4668564	1150	M	40.4
2012	4.6342e+06	1688	F	39.2
2012	4262088	1075	F	38.4
2012	4262187	1060	M	39.5
2014	4849141	1195	M	38.5
2014	4633021	1740	M	39.3
2014	4.63184e+06	1126	M	38.8
2014	4.63184e+06	1126	M	38.4
2016	4.64059e+06	32	F	41.5
2016	4.62696e+06	1231	M	40.2
2016	4.62696e+06	1231	M	38.2
2016	4.62696e+06	1231	M	39.3
2017	4616882	1152	M	38.7
2017	4621503	1174	M	39.8
2017	4621503	1174	M	38.2
2017	4626624	1275	M	39
2018	4630171	1234	M	39.03
2018	4630171	1234	F	37.04
2018	4.62696e+06	1231	M	36.05
2018	4.62696e+06	1231	M	37.07
2018	4630171	1234	F	39.2
2018	4.62696e+06	1231	M	38.9
2018	4.62696e+06	1231	M	38
2018	4.51788e+06	611	M	38.9
2019	4.62696e+06	1231	F	39.5
2019	4.62696e+06	1231	M	38.9
2017	4569982	21	F	39.7
2017	4584901	3	F	38.6
2021	4.60286e+06	333	M	39.2
2021	4.51788e+06	611	F	37.7
2022	4626298	1355	M	39.9
2022	4.48038e+06	1201	M	38.6
2022	4.48038e+06	1201	M	39
2022	4.48038e+06	1201	M	38.8

## Sheet: Myotis daubentonii
YEAR	UTM Y	ALT (m)	SEX	FAL (mm)
2000	4.62654e+06	1093	M	37.8
2000	4.62654e+06	1093	M	37.1
2000	4.62654e+06	1093	M	37.3
2000	4.62597e+06	1050	M	37.2
2000	4.62597e+06	1050	M	36.7
2000	4.62597e+06	1050	M	37.5
2000	4.62597e+06	1050	M	35.5
2000	4.62597e+06	1050	M	35.6
2000	4.62235e+06	856	F	37
2000	4.62235e+06	856	F	36.7
2000	4.62235e+06	856	F	37.5
2000	4.62235e+06	856	F	37.8
2000	4.62235e+06	856	F	36.5
2000	4.62591e+06	1070	M	36.5
2000	4.62591e+06	1070	M	35.1
2000	4.62591e+06	1070	M	36.6
2000	4.62591e+06	1070	M	37.3
2000	4.62591e+06	1070	M	36.1
2000	4.62591e+06	1070	M	35
2001	4.63399e+06	1226	M	36.1
2001	4.63399e+06	1226	M	36.2
2001	4.62134e+06	876	M	36.5
2001	4.62134e+06	876	F	37.8
2001	4.62134e+06	876	F	36.9
2001	4.62134e+06	876	M	36.5
2001	4.62134e+06	876	F	37.4
2001	4.62134e+06	876	M	36
2001	4.62134e+06	876	M	37
2001	4.62597e+06	1050	M	37.1
2001	4.62597e+06	1050	M	38.5
2001	4.62597e+06	1050	M	38.7
2001	4.62597e+06	1050	M	35.8
2001	4.62839e+06	1146	M	36
2001	4.62839e+06	1146	M	35.7
2001	4.62839e+06	1146	M	35.9
2001	4.62839e+06	1146	M	36.4
2001	4.62839e+06	1146	M	38.4
2001	4.62839e+06	1146	M	37.6
2001	4.63292e+06	1197	M	37.6
2001	4.63292e+06	1197	M	36.4
2001	4.63292e+06	1197	M	38.3
2001	4.62528e+06	975	M	36.7
2001	4.62528e+06	975	M	36
2001	4.62528e+06	975	M	34.4
2001	4.62528e+06	975	M	36.6
2001	4.62528e+06	975	M	37.1
2001	4.62528e+06	975	M	36.5
2001	4.62528e+06	975	M	35.8
2001	4.62528e+06	975	M	36.5
2001	4.62528e+06	975	M	34.7
2001	4.62528e+06	975	M	35.4
2001	4.62528e+06	975	M	37
2001	4.62528e+06	975	M	36.5
2001	4.62528e+06	975	M	36.4
2001	4.62528e+06	975	M	34.4
2001	4623814	820	M	38.4
2001	4623814	820	F	37.7
2001	4623814	820	F	37.1
2001	4623814	820	M	35.4
2001	4623814	820	F	36.5
2001	4623814	820	F	37.3
2001	4623814	820	F	37.3
2001	4623814	820	M	37.9
2001	4623814	820	F	37.8
2001	4623814	820	M	37
2001	4.62235e+06	856	F	36.1
2001	4.62235e+06	856	M	35.5
2001	4623089	828	F	39.6
2001	4623089	828	F	39.7
2001	4623089	828	M	36.7
2001	4623089	828	F	37.3
2001	4623089	828	F	37.5
2001	4623089	828	M	37.9
2001	4623089	828	M	36
2001	4623089	828	F	36.8
2001	4623089	828	F	38.5
2001	4623089	828	F	39.7
2001	4623089	828	F	39
2001	4623814	820	M	36.5
2001	4.62235e+06	856	M	36.3
2001	4.62137e+06	875	F	36.9
2001	4.62137e+06	875	M	36.3
2001	4.62137e+06	875	F	37
2001	4.62137e+06	875	M	37.8
2001	4.62137e+06	875	M	37.8
2001	4.62137e+06	875	F	37.3
2001	4.62137e+06	875	M	35.4
2001	4.62137e+06	875	M	38
2001	4.62137e+06	875	F	39.5
2001	4.62137e+06	875	M	36.3
2001	4.62137e+06	875	F	38.7
2001	4.62137e+06	875	M	37.1
2001	4.62137e+06	875	F	37.3
2001	4.62137e+06	875	F	38.9
2001	4.62137e+06	875	M	37.8
2001	4.62137e+06	875	F	36.2
2001	4.62137e+06	875	F	37.7
2001	4.62137e+06	875	F	38.4
2001	4.62591e+06	1070	M	35.3
2001	4.62591e+06	1070	M	36.4
2001	4.62591e+06	1070	M	36.1
2001	4.62591e+06	1070	M	37.5
2001	4623814	820	F	36
2001	4623814	820	M	35.5
2001	4623814	820	M	37.3
2001	4623814	820	F	38.5
2001	4623814	820	M	38.5
2001	4623814	820	M	34.4
2001	4623814	820	M	37.2
2001	4623814	820	M	36
2001	4623814	820	M	36.5
2001	4.62591e+06	1070	M	37.5
2001	4.62591e+06	1070	M	36.1
2001	4.62591e+06	1070	M	38.3
2001	4.62591e+06	1070	M	35.5
2001	4.62591e+06	1070	M	37.3
2001	4.62591e+06	1070	M	35.8
2001	4.62591e+06	1070	M	35.3
2001	4.62591e+06	1070	M	35.8
2001	4.62591e+06	1070	M	36
2001	4.62654e+06	1093	M	36.2
2001	4.62654e+06	1093	M	36.3
2001	4.62654e+06	1093	M	35.6
2001	4.62654e+06	1093	M	36.2
2001	4.62654e+06	1093	M	37.6
2001	4.62654e+06	1093	M	35.9
2001	4.62591e+06	1070	M	35.3
2005	4.62597e+06	1050	M	36.4
2005	4.62597e+06	1050	M	36.1
2005	4.62597e+06	1050	M	37.2
2005	4.62597e+06	1050	M	38.3
2005	4.62597e+06	1050	M	37
2005	4.62528e+06	975	M	36.7
2005	4.62528e+06	975	M	36.2
2005	4.62528e+06	975	M	36.1
2005	4.62528e+06	975	M	37
2005	4.62528e+06	975	M	37.4
2005	4.62528e+06	975	M	36.4
2005	4.62528e+06	975	M	37.3
2005	4.62528e+06	975	M	37.2
2005	4.62528e+06	975	M	35.1
2005	4.62528e+06	975	M	36.6
2005	4.62528e+06	975	M	37.5
2005	4.62528e+06	975	M	36.4
2005	4.62528e+06	975	M	35.6
2005	4.62528e+06	975	M	36.1
2005	4.62528e+06	975	M	35.5
2005	4.62528e+06	975	M	37.5
2005	4.62528e+06	975	M	37.3
2005	4.62528e+06	975	M	35.4
2005	4.62528e+06	975	M	37
2005	4.62528e+06	975	M	34.9
2005	4.62528e+06	975	M	36.8
2005	4.62528e+06	975	M	35.5
2005	4.62528e+06	975	M	36
2005	4.66607e+06	609	M	37.4
2007	4.62528e+06	975	M	37.4
2007	4.62528e+06	975	M	36.4
2007	4.62528e+06	975	M	37.5
2007	4.62528e+06	975	M	36.2
2007	4.62528e+06	975	M	38
2007	4.62528e+06	975	M	38.1
2007	4.62528e+06	975	M	37.7
2007	4.62528e+06	975	M	36.4
2007	4.62528e+06	975	M	35.2
2007	4.62528e+06	975	F	37.4
2007	4.62528e+06	975	M	36.5
2007	4.62528e+06	975	M	35.7
2007	4.62528e+06	975	M	37.2
2007	4.62528e+06	975	M	36.6
2007	4.62528e+06	975	M	35.9
2007	4.62528e+06	975	M	38.2
2007	4.62528e+06	975	M	35.7
2010	4593769	463	M	36.8
2012	4626172	1080	M	35.6
2012	4626172	1080	M	36.5
2012	4626172	1080	M	36.2
2012	4626172	1080	M	35.4
2012	4626172	1080	M	35.9
2012	4626172	1080	M	38.4
2012	4626172	1080	M	38.3
2012	4626172	1080	M	37.8
2012	4623539	820	F	38.3
2012	4623539	820	F	37.3
2012	4623539	820	F	37.3
2012	4623539	820	F	39.5
2012	4623539	820	F	37.8
2012	4623539	820	F	38
2012	4623539	820	F	37.5
2012	4623539	820	F	37
2012	4623539	820	M	37.5
2012	4623539	820	F	38.3
2012	4623539	820	M	36.4
2012	4623539	820	F	36.8
2012	4623539	820	F	37.5
2012	4623539	820	F	38.9
2012	4621643	879	M	36.4
2012	4626172	1080	M	36.4
2012	4626172	1080	M	37
2012	4626172	1080	M	37.3
2012	4626172	1080	M	35.9
2012	4626172	1080	M	36.8
2012	4.62591e+06	1070	M	35.7
2012	4.62591e+06	1070	M	35.4
2012	4.62591e+06	1070	M	37.3
2012	4.62591e+06	1070	M	36.4
2012	4.62591e+06	1070	M	37.4
2012	4.62591e+06	1070	M	36.9
2012	4.62591e+06	1070	M	38.4
2012	4.62591e+06	1070	M	38.4
2012	4.62591e+06	1070	M	38
2012	4.62591e+06	1070	M	35.6
2012	4.62134e+06	876	M	36.6
2012	4.62134e+06	876	M	35
2012	4.62134e+06	876	M	38.4
2012	4.62134e+06	876	M	35.4
2012	4.62134e+06	876	F	37.5
2012	4.62134e+06	876	F	38.5
2012	4.62134e+06	876	F	35.8
2012	4.62134e+06	876	F	37.4
2012	4.62134e+06	876	F	37.1
2012	4.62134e+06	876	F	37.6
2012	4.62134e+06	876	M	37
2012	4.62134e+06	876	M	36.4
2012	4.62134e+06	876	M	36.7
2012	4.62134e+06	876	M	37.5
2012	4.62134e+06	876	F	36.5
2012	4.62134e+06	876	F	39.5
2012	4.62134e+06	876	F	38.9
2012	4.62134e+06	876	F	37.8
2012	4.62134e+06	876	F	38.2
2013	4.62591e+06	1070	M	38.4
2013	4.62591e+06	1070	M	36.3
2013	4.62591e+06	1070	M	36.7
2013	4.62591e+06	1070	M	38.6
2013	4.62591e+06	1070	M	38
2013	4.62591e+06	1070	M	36.7
2013	4.62591e+06	1070	M	35.5
2013	4.62591e+06	1070	M	36.5
2013	4.62591e+06	1070	M	37
2013	4.62591e+06	1070	M	36.3
2013	4.62134e+06	876	M	36.5
2013	4.62134e+06	876	M	37.3
2013	4.62134e+06	876	M	35.5
2013	4.62134e+06	876	M	36.9
2013	4.62584e+06	1089	M	37.8
2013	4.62584e+06	1089	M	37.2
2013	4.62584e+06	1089	M	36.9
2017	4616882	1152	M	37.2
2017	4626100	1025	M	37.5
2017	4626100	1025	M	38.3
2017	4626100	1025	M	37.5
2017	4626100	1025	M	36.5
2017	4626100	1025	M	37.9
2018	5119135	454	M	38.4
2018	5112711	647	M	35.7
2019	4570423	2	F	38.1
2019	4570423	2	F	37.8
2019	4570423	2	F	37.6
2019	4570423	2	F	36.9
2019	4570423	2	F	36
2019	4570423	2	F	37.2
2004	5.12402e+06	353.406	M	36.6
2002	5.1018e+06	461.439	M	37.3
1997	5.09204e+06	353.779	F	37.6
1997	5.09204e+06	353.779	M	36.9
1997	5.09204e+06	353.779	M	38.7
2011	5.08516e+06	277.484	M	35
2010	5.06559e+06	155.548	F	36.8
2010	5.06559e+06	155.548	F	37.6
1995	5.0948e+06	345.362	M	36.3
1995	5.0948e+06	345.362	M	36.8
2004	5.10394e+06	696.937	M	38.7
2002	5.10165e+06	457.226	F	37
2002	5.10165e+06	457.226	M	35.5
2003	5.10165e+06	457.226	F	38
2003	5.10165e+06	457.226	F	37.1
1997	5.10165e+06	457.226	F	37.3
1997	5.10165e+06	457.226	F	36.2
1997	5.10165e+06	457.226	F	37.3
1997	5.10165e+06	457.226	F	37.1
1997	5.10165e+06	457.226	F	36
1997	5.10165e+06	457.226	F	35.3
1997	5.10165e+06	457.226	F	35.2
1997	5.10165e+06	457.226	M	36.6
1997	5.10165e+06	457.226	M	36.1
1997	5.10165e+06	457.226	M	35.5
1997	5.10165e+06	457.226	M	37.4
1997	5.10632e+06	237.514	F	37.2
1997	5.10632e+06	237.514	M	37
1997	5.10632e+06	237.514	M	36.7
2004	5.08674e+06	261.795	F	35.3
2004	5.08674e+06	261.795	F	35.9
2004	5.08674e+06	261.795	F	38.2
2004	5.08674e+06	261.795	F	37
2004	5.08674e+06	261.795	M	35.6
2004	5.08674e+06	261.795	F	37.1
2004	5.08674e+06	261.795	M	37.9
2004	5.08674e+06	261.795	F	36.2
2004	5.08674e+06	261.795	F	37.7
2004	5.08674e+06	261.795	F	37.8
2004	5.08674e+06	261.795	F	37.2
2004	5.08674e+06	261.795	F	36.5
2004	5.08674e+06	261.795	F	37.7
2004	5.08674e+06	261.795	F	38
2004	5.08674e+06	261.795	F	39.4
2004	5.08674e+06	261.795	F	37.8
2004	5.08674e+06	261.795	F	37.7
2004	5.08674e+06	261.795	M	38.3
2004	5.08674e+06	261.795	M	35.2
2004	5.08674e+06	261.795	F	37.6
2004	5.08674e+06	261.795	F	37.3
2004	5.08674e+06	261.795	F	37.5
2004	5.08674e+06	261.795	F	37.6
2004	5.08674e+06	261.795	F	38.2
2004	5.08674e+06	261.795	F	37
2004	5.08674e+06	261.795	F	38.7
2004	5.08674e+06	261.795	F	37.4
2004	5.08674e+06	261.795	F	37.7
2004	5.08674e+06	261.795	F	37.5
2004	5.08674e+06	261.795	M	36.7
2004	5.08674e+06	261.795	F	36.9
2004	5.08674e+06	261.795	F	38.7
2004	5.11448e+06	284.965	F	37.3
2004	5.11448e+06	284.965	F	35.7
2004	5.11448e+06	284.965	F	37.3
2004	5.11448e+06	284.965	M	36.3
2004	5.11448e+06	284.965	F	38
2004	5.11448e+06	284.965	F	38.2
2004	5.11448e+06	284.965	F	37.2
2004	5.11448e+06	284.965	F	37.3
2004	5.11448e+06	284.965	M	36.5
2004	5.11448e+06	284.965	M	37.3
2004	5.11448e+06	284.965	F	38.5
2004	5.11448e+06	284.965	F	34.9
2004	5.11448e+06	284.965	F	37.5
2004	5.11448e+06	284.965	M	37.8
2004	5.11448e+06	284.965	M	35
2004	5.11448e+06	284.965	F	38.5
2004	5.11448e+06	284.965	F	39
2004	5.11448e+06	284.965	F	37.4
2007	5.11448e+06	284.965	F	37
2007	5.11448e+06	284.965	F	38.5
2007	5.11448e+06	284.965	M	36.7
2007	5.11448e+06	284.965	M	35.6
2007	5.11448e+06	284.965	F	39.1
2007	5.11448e+06	284.965	F	37.4
2007	5.11448e+06	284.965	F	38.2
2007	5.11448e+06	284.965	F	36.8
2007	5.11448e+06	284.965	F	36.9
2007	5.11448e+06	284.965	F	39
2007	5.11448e+06	284.965	F	39.1
2007	5.11448e+06	284.965	F	35.2
2007	5.11448e+06	284.965	F	35.6
2007	5.11448e+06	284.965	F	38.2
2007	5.11448e+06	284.965	F	37.7
2007	5.11448e+06	284.965	F	38.1
2007	5.11448e+06	284.965	F	37.5
2007	5.11448e+06	284.965	F	38.4
2007	5.11448e+06	284.965	F	37.1
2007	5.11448e+06	284.965	F	36.6
2007	5.11448e+06	284.965	M	35.9
2007	5.11448e+06	284.965	F	38.7
2007	5.11448e+06	284.965	F	36.6
2007	5.11448e+06	284.965	F	36.7
2007	5.11448e+06	284.965	F	38.8
2007	5.11448e+06	284.965	F	36.7
2004	5.08677e+06	256.692	F	39.8
2004	5.08677e+06	256.692	F	38.7
2004	5.08677e+06	256.692	F	36.8
2004	5.08677e+06	256.692	F	36.7
2004	5.08677e+06	256.692	F	36.8
2004	5.08677e+06	256.692	F	37.3
2004	5.08677e+06	256.692	F	38
2004	5.01146e+06	88.41	F	37
1997	5.10278e+06	205.669	M	36.6
1997	5.10278e+06	205.669	M	36.8
1997	5.10278e+06	205.669	M	37.2
1997	5.11778e+06	216.214	M	36.6
1995	5.1096e+06	280.209	F	37.4
1995	5.1096e+06	280.209	F	38.1
1995	5.1096e+06	280.209	F	37.7
1995	5.1096e+06	280.209	F	38.1
1995	5.1096e+06	280.209	F	37.3
1995	5.1096e+06	280.209	F	37
1995	5.1096e+06	280.209	F	36.8
1995	5.1096e+06	280.209	F	39.1
1995	5.1096e+06	280.209	F	38.5
1995	5.1096e+06	280.209	F	35.6
1995	5.1096e+06	280.209	F	38.3
1995	5.1096e+06	280.209	F	36.9
1995	5.1096e+06	280.209	F	36.5
1995	5.1096e+06	280.209	F	36.8
1995	5.1096e+06	280.209	F	36.7
1995	5.1096e+06	280.209	F	38.4
1995	5.1096e+06	280.209	F	38.9
1995	5.1096e+06	280.209	F	36.8
1995	5.1096e+06	280.209	M	35.9
1995	5.1096e+06	280.209	M	37
1995	5.1096e+06	280.209	M	36.5
1998	5.10949e+06	210.792	M	36
1997	5.08901e+06	288.755	F	36.4
1997	5.08901e+06	288.755	F	38.1
1997	5.08901e+06	288.755	F	36.6
1997	5.08901e+06	288.755	M	36.6
1997	5.08901e+06	288.755	M	36.9
1997	5.08901e+06	288.755	M	34.6
2006	5.0851e+06	269.318	M	37.4
1996	5.14162e+06	241.458	M	36.4
1996	5.14162e+06	241.458	M	35.6
1996	5.14162e+06	241.458	M	37.4
1996	5.14162e+06	241.458	M	36.3
1996	5.14162e+06	241.458	M	37.2
2004	5.14162e+06	241.458	M	37.5
2003	5.10014e+06	468.299	M	37.5
2003	5.10014e+06	468.299	M	36.6
2003	5.10028e+06	463.043	F	36.5
2003	5.10028e+06	463.043	F	36.7
2004	5.06561e+06	532.717	M	37
2004	5.06561e+06	532.717	M	36
2004	5.06561e+06	532.717	M	38
2008	5.06641e+06	303.504	M	36.8
2008	5.06641e+06	303.504	M	36.4
2008	5.06641e+06	303.504	M	36.1
2008	5.06641e+06	303.504	M	36.4
2003	5.10169e+06	451.078	F	39.2
1997	5.09573e+06	410.043	M	36
2006	5.08674e+06	261.795	F	38.1
2006	5.08674e+06	261.795	F	36.4
2006	5.08674e+06	261.795	F	37.9
2006	5.08674e+06	261.795	F	38.3
2006	5.08674e+06	261.795	F	36.8
2006	5.08674e+06	261.795	F	38.2
2006	5.08674e+06	261.795	F	37.8
2006	5.08674e+06	261.795	F	37.8
2006	5.08674e+06	261.795	F	37.7
2006	5.08674e+06	261.795	F	38.1
2006	5.08674e+06	261.795	F	37.2
2006	5.08674e+06	261.795	F	40
2006	5.08674e+06	261.795	F	38.5
2006	5.08674e+06	261.795	F	37
2006	5.08674e+06	261.795	F	37.5
2006	5.08674e+06	261.795	F	38.4
2006	5.08674e+06	261.795	F	37.8
2006	5.08674e+06	261.795	F	37.7
2006	5.08674e+06	261.795	F	37.8
2006	5.08674e+06	261.795	F	38.1
2006	5.08674e+06	261.795	F	38
2011	5.08674e+06	261.795	F	37.3
2011	5.08674e+06	261.795	M	38.3
2004	5.12347e+06	274.429	M	35.6
1997	5.12444e+06	218.575	F	35.4
1997	5.12444e+06	218.575	M	36.4
1997	5.12444e+06	218.575	M	36.3
1997	5.12444e+06	218.575	M	37.2
1997	5.12444e+06	218.575	M	36.3
2012	4.93658e+06	802.795	M	37.2
2012	4.96074e+06	379.717	M	36.7
2012	4.96074e+06	379.717	M	37.3
2012	5.11046e+06	438.98	M	34.4
2021	5.09767e+06	1010.65	M	36.4
2021	5.09767e+06	1010.65	M	36.8
2021	5.09801e+06	1557.74	F	36.8
2022	5.09767e+06	1010.65	M	37.5
2022	5.06644e+06	999.335	M	36
2022	5.06073e+06	1457.91	M	36.9
2023	4.62528e+06	975	M	38.2
2023	4.62528e+06	975	M	38.1
2023	4.62528e+06	975	F	39.2
2023	4.62528e+06	975	M	38.4
2023	4.62528e+06	975	M	37.1
2023	4.62528e+06	975	M	37.8
2023	4.62528e+06	975	F	35.8
2023	4.62528e+06	975	M	36.2
2023	4.62528e+06	975	F	37.1
2023	4.62528e+06	975	F	36.5
2023	4.62528e+06	975	M	35.9
2023	4.62528e+06	975	M	35.7
2023	4.62528e+06	975	M	36.9
2023	4.62528e+06	975	M	37
2023	4.62528e+06	975	M	37.9
2023	4.62597e+06	1050	M	36.7
2023	4.62597e+06	1050	M	38.5
2023	4.62597e+06	1050	M	36.4
2023	4.62597e+06	1050	M	38.4
2023	4.62597e+06	1050	M	37
2023	4.62597e+06	1050	M	36.2
2023	4.62597e+06	1050	F	37.4
2023	4.62597e+06	1050	M	37.8
2023	4.62597e+06	1050	F	37
2023	4.62597e+06	1050	M	38.3
2023	4.62597e+06	1050	M	35.8
2023	4.62597e+06	1050	M	37.7
2023	4.62597e+06	1050	M	36.6
2023	4.62597e+06	1050	M	38.2
2023	4.62597e+06	1050	M	37.8
2023	4.62597e+06	1050	M	36.7
2023	4.62597e+06	1050	F	38.3
2023	4.62597e+06	1050	M	39.4
2023	4.62591e+06	1070	M	35.5
2023	4.62591e+06	1070	M	37
2023	4.62591e+06	1070	M	38.4
2023	4.62598e+06	1055	M	37.2
2023	4.62598e+06	1055	M	37.2
2023	4.62598e+06	1055	M	36.7
2023	4.62598e+06	1055	M	37.2
2023	4.62598e+06	1055	M	37.8
2023	4.62598e+06	1055	M	37.5
2023	4.62598e+06	1055	M	36.3
2023	4.62598e+06	1055	M	38
2023	4.62598e+06	1055	M	38.1
2023	4.62598e+06	1055	M	36.8
2023	4.62598e+06	1055	M	37.8
2023	4.62598e+06	1055	M	37
2023	4.62598e+06	1055	M	37
2023	4.62598e+06	1055	M	36.5
2023	4.62598e+06	1055	M	38.4
2023	4625282	980	M	37.6
2023	4625282	980	M	36.7
2023	4625282	980	M	37.1
2023	4625282	980	F	38
2023	4625282	980	M	37.5
2023	4625282	980	M	38.4
2023	4625282	980	M	38.4
2023	4625282	980	M	39.1
2023	4625282	980	F	38.8
2023	4625282	980	M	37.2
2023	4625282	980	F	39.3
2023	4625282	980	M	40.2
2023	4625282	980	M	36.7
2023	4625282	980	M	35.6
2023	4625282	980	M	37.5
2023	4625282	980	M	37.4
2023	4.62621e+06	1090	M	36.8
2023	4.62621e+06	1090	M	38.1
2023	4.62621e+06	1090	M	35.5
2023	4.62621e+06	1090	M	35.4
2023	4.62621e+06	1090	M	38.5
2023	4621393	876	F	36.6
2023	4621393	876	M	37.9
2023	4621393	876	M	37.3
2023	4621393	876	F	38.4
2023	4621393	876	F	38.3
2023	4621393	876	F	38.6
2023	4621393	876	M	37.6
2023	4621393	876	M	36.4
2023	4621393	876	M	38.2
2023	4621393	876	M	37.7
2023	4621393	876	F	38.3
2023	4621393	876	M	37.1
2023	4621393	876	F	38.2
2023	4621393	876	M	37.3
2023	4621393	876	F	38.1
2023	4621393	876	F	37.8
2023	4.62235e+06	856	F	38
2023	4.62235e+06	856	F	38.5
2023	4.62235e+06	856	F	37
2023	4.62235e+06	856	F	38.5
2023	4.62235e+06	856	F	37.5
2023	4.62235e+06	856	F	38.1
2023	4.62235e+06	856	F	38.3
2023	4.62235e+06	856	F	38.8
2023	4.62235e+06	856	F	39.4
2023	4.62235e+06	856	F	39
2023	4.62235e+06	856	F	38.3
2023	4.62235e+06	856	F	39.1
2023	4.62235e+06	856	F	38
2023	4.62235e+06	856	F	38.7
2023	4.62235e+06	856	F	38.2
2023	4.62235e+06	856	F	37.5
2023	4.62235e+06	856	M	35.8
2023	4.62235e+06	856	M	35.7
2023	4.62235e+06	856	F	37.6
2023	4.62235e+06	856	M	37.5
2023	4.62235e+06	856	F	36.7
2023	4.62235e+06	856	F	38.3
2023	4.62235e+06	856	F	38.3
2023	4.62235e+06	856	F	38.4
2023	4.62597e+06	1050	M	37.5
2023	4.62597e+06	1050	M	38.2
2023	4.62597e+06	1050	M	38.5
2023	4.62597e+06	1050	M	38.5
2023	4.62597e+06	1050	M	37.2
2023	4.62597e+06	1050	M	37.9
2023	4.62597e+06	1050	M	38.3
2023	4.62597e+06	1050	M	38.8
2023	4.62597e+06	1050	M	37.4
2023	4.62597e+06	1050	M	36.6
2023	4.62597e+06	1050	M	38.6
2023	4.62597e+06	1050	M	35.3
2023	4.62597e+06	1050	M	36.1
2023	4.62597e+06	1050	M	37.1
2023	4.62528e+06	975	M	36.5
2023	4.62528e+06	975	M	37.3
2023	4.62528e+06	975	M	36.5
2023	4.62528e+06	975	M	36.3
2023	4.62528e+06	975	M	38.3
2023	4.62528e+06	975	F	37.2
2023	4.62528e+06	975	F	37.4
2023	4.62528e+06	975	M	38
2023	4.62528e+06	975	F	39.5
2023	4.62528e+06	975	F	36.4
2023	4.62528e+06	975	F	35.4
2023	4.62528e+06	975	F	38.4
2023	4.62528e+06	975	F	38.3
2023	4.62528e+06	975	F	39.7
2023	4.62528e+06	975	F	36.9
2023	4623814	820	F	38.3
2023	4623814	820	F	37.5
2023	4623814	820	F	36.9
2023	4623814	820	F	37.3
2023	4623814	820	M	37.4
2023	4623814	820	F	36.1
2023	4623814	820	M	36.4
2023	4623814	820	F	37
2023	4623814	820	M	36.2
2023	4623814	820	F	36.3
2023	4623814	820	F	38.6
2023	4623814	820	F	36.7

## Sheet: Myotis emarginatus
YEAR	UTM Y	ALT (m)	SEX	FAL (mm)
2000	5138665	980	M	39.1
2002	5079515	1120	M	41.3
2002	5079965	980	F	40.2
2002	5079965	980	F	41.4
2002	5078871	1014	M	39
2002	5079367	1180	F	40.1
2002	5078777	960	M	39.3
2002	5078777	960	M	38.6
2002	5078984	880	M	37.2
2002	5078984	880	M	38.8
2002	5078984	880	M	40.6
2002	5078984	880	M	39.5
2002	5078984	880	M	38.3
2002	5078984	880	M	37.9
2002	5078984	880	M	39.2
2002	5078984	880	M	37.7
2002	5078984	880	M	39.3
2002	5078871	1014	M	40.3
2002	5078871	1014	M	40
2002	5078871	1014	M	39
2002	5078871	1014	M	38.5
2002	5078871	1014	M	38.4
2002	5078871	1014	M	37
2002	5078871	1014	M	38.8
2002	5078871	1014	M	38.5
2002	5078871	1014	M	37.8
2002	5078871	1014	M	39.2
2002	5078871	1014	M	37.4
2002	5078871	1014	M	39.5
2002	5078871	1014	M	38.4
2002	5078871	1014	M	35.8
2002	5078871	1014	M	38.7
2002	5078871	1014	M	38.5
2002	5079458	1250	M	37.8
2002	5079458	1250	M	39.3
2002	5079458	1250	M	39
2002	5079458	1250	M	39.3
2002	5079458	1250	M	37.8
2002	5079465	1250	M	36.8
2002	5079465	1250	M	39
2002	5079465	1250	F	40.5
2002	5079465	1250	M	40
2002	5079465	1250	M	39
2002	5079465	1250	M	38.8
2002	5079465	1250	M	40.1
2002	5078499	750	M	39.8
2002	5078499	750	M	38.9
2002	5078499	750	M	38.8
2002	5079146	1100	M	38.5
2002	5079146	1100	M	39.8
2002	5079146	1100	M	39.2
2002	5079146	1100	M	38.4
2002	5079146	1100	M	37
2002	5079146	1100	M	40.7
2002	5079146	1100	M	38.5
2002	5079146	1100	M	39.9
2002	5079146	1100	M	40.1
2002	5079146	1100	M	37.9
2002	5079146	1100	M	38.4
2002	5079146	1100	M	38.4
2002	5079146	1100	M	38.6
2002	5079146	1100	M	40.2
2002	5079965	980	M	38.5
2002	5079965	980	M	38.3
2002	5079965	980	M	38.6
2002	5079965	980	M	39.3
2002	5079965	980	M	38
2002	5079965	980	M	39.3
2002	5079965	980	M	39.6
2002	5079965	980	M	37.7
2002	5079965	980	M	39.3
2002	5079965	980	M	39.3
2002	5079965	980	M	38.2
2002	5079965	980	M	39.2
2002	5079965	980	M	37.7
2002	5079965	980	M	38.2
2002	5079965	980	M	39.8
2002	5079965	980	M	37.7
2002	5079965	980	M	37.7
2002	5079146	1100	M	36.9
2002	5079146	1100	M	36.7
2002	5079146	1100	M	39.1
2002	5079146	1100	M	37.2
2002	5079146	1100	M	39.7
2002	5078695	940	M	40.4
2003	5080084	1030	F	40.1
2003	5079965	980	F	39.5
2003	5079458	1250	F	41.3
2003	5078499	750	M	39.2
2003	5078499	750	M	40
2003	5079367	1180	M	38.5
2003	5079367	1180	M	38.1
2003	5079367	1180	M	37.1
2003	5079367	1180	M	39.6
2003	5079367	1180	M	40.3
2003	5079304	1180	M	38
2003	5079304	1180	M	38.3
2003	5079304	1180	M	39.8
2003	5079304	1180	M	39.3
2003	5079230	1150	M	39.6
2003	5079230	1150	M	39
2003	5079515	1120	M	40.2
2003	5079515	1120	M	38.5
2003	5078984	880	M	39.1
2003	5079458	1250	M	37.7
2003	5079458	1250	M	37.4
2003	5079465	1250	F	39.3
2003	5079465	1250	M	39
2003	5078871	1014	M	38.5
2003	5078871	1014	M	37.7
2003	5078871	1014	M	39.5
2003	5078871	1014	M	39.7
2003	5078871	1014	M	38.7
2003	5078871	1014	M	34.3
2003	5078871	1014	M	38.1
2003	5078871	1014	M	39.8
2003	5078871	1014	M	37.6
2003	5078695	940	M	38.4
2004	5078871	1014	M	38
2004	5079242	1160	M	36
2004	5080084	1030	M	40
2004	5080084	1030	M	39
2004	5080084	1030	M	37
2004	5079965	980	M	37
2004	5079965	980	M	39
2004	5079965	980	M	39
2004	5079452	1250	M	38
2004	5078499	750	M	38
2004	5078499	750	M	38
2004	5079230	1150	M	38
2004	5106311	1180	M	38
2004	5118817	360	M	39.8
2004	5108685	250	F	38.8
2004	5108685	250	M	36.1
2004	5049237	850	M	37.7
2004	5049237	850	M	38
2004	5049237	850	M	37.9
2004	5049237	850	M	39.8
2004	5049237	850	M	38.8
2004	5049237	850	M	37.5
2004	5049237	850	M	38.4
2004	5049237	850	M	37.7
2004	5049237	850	M	38.2
2004	5078984	880	M	39
2004	5078984	880	M	37
2004	5078984	880	M	38
2004	5078984	880	M	37
2004	5078984	880	M	39
2004	5078984	880	M	40
2004	5078984	880	M	39
2004	5078984	880	M	38
2004	5078984	880	M	39
2004	5078984	880	M	38
2004	5078871	1014	M	40
2004	5078871	1014	M	39
2004	5078871	1014	M	39
2004	5078871	1014	M	37
2004	5078871	1014	M	38
2004	5078871	1014	M	40
2004	5078871	1014	M	40
2004	5078871	1014	M	37
2004	5078871	1014	M	39
2004	5078871	1014	M	39
2004	5078871	1014	M	40
2004	5078871	1014	M	38
2004	5078871	1014	M	40
2004	5078871	1014	M	38
2004	5078871	1014	M	38
2004	5078871	1014	M	39
2004	5078871	1014	M	38
2004	5078871	1014	M	40
2004	5078871	1014	M	39
2004	5079146	1100	M	39
2004	5079146	1100	M	37
2004	5079146	1100	M	37
2004	5079146	1100	M	38
2004	5079146	1100	M	39
2004	5079146	1100	M	39
2004	5079146	1100	M	38
2004	5079146	1100	F	40
2004	5079146	1100	M	38
2004	5079367	1180	M	38
2004	5079230	1150	M	38
2004	5079230	1150	M	39
2004	5079230	1150	M	39
2004	5079230	1150	M	39
2004	5079230	1150	M	39
2004	5079230	1150	M	39
2004	5079515	1120	M	38
2004	5080084	1030	M	39
2004	5080084	1030	M	38
2004	5080084	1030	M	38
2004	5080084	1030	M	38
2004	5080084	1030	M	38
2004	5080084	1030	M	40
2004	5080084	1030	M	39
2004	5080084	1030	M	40
2004	5079965	980	M	40
2004	5079965	980	M	39
2004	5079965	980	M	39
2004	5079965	980	M	40
2004	5079965	980	F	42
2004	5079965	980	M	38
2004	5079965	980	M	38
2004	5079965	980	M	39
2004	5079965	980	M	39
2004	5079965	980	M	39
2004	5079965	980	F	39
2004	5079965	980	M	39
2004	5078695	940	F	39
2005	5078984	880	M	38
2005	5078984	880	F	38
2005	5078984	880	F	41
2005	5078984	880	M	38
2005	5078984	880	M	38
2005	5078984	880	M	37
2005	5078984	880	M	39
2005	5078984	880	M	39
2005	5078984	880	M	38
2005	5078984	880	M	38
2005	5078984	880	M	41
2005	5078777	960	M	38
2005	5078777	960	M	38
2005	5078777	960	M	38
2005	5078777	960	M	38
2005	5078871	1014	M	38
2005	5078871	1014	M	40
2005	5078871	1014	M	39
2005	5078871	1014	M	39
2005	5078871	1014	M	38
2005	5078871	1014	M	39
2005	5078871	1014	M	38
2005	5078871	1014	M	40
2005	5078871	1014	F	37
2005	5078871	1014	M	38
2005	5078871	1014	M	37
2005	5078871	1014	M	39
2005	5078871	1014	M	40
2005	5078871	1014	M	40
2005	5078871	1014	F	39
2005	5078871	1014	M	39
2005	5078871	1014	M	39
2005	5079458	1250	M	39
2005	5079465	1250	F	39
2005	5079465	1250	M	38
2005	5079465	1250	M	39
2005	5078499	750	M	39
2005	5079965	980	M	39
2005	5079965	980	M	38
2005	5079965	980	M	39
2006	5081840	920	M	39.9
2006	5081840	920	M	38.5
2006	5081840	920	M	37.5
2006	5081840	920	M	40.2
2006	5081840	920	M	38.3
2006	5081840	920	M	39
2006	5081840	920	M	38.5
2006	5081840	920	M	39
2006	4658713	1119	M	37
2006	5084430	220	M	38
2006	5084430	220	F	40
2006	5084430	220	F	39
2006	5084430	220	F	39.8
2006	5084430	220	F	40.5
2006	5084430	220	F	41.4
2006	5084430	220	F	40
2006	5084430	220	F	40
2006	5084430	220	F	40.6
2006	5078777	960	M	39
2006	5078777	960	M	38
2006	5078777	960	M	40
2006	5078777	960	M	38
2006	5078777	960	M	39
2006	5078777	960	M	39
2006	5078777	960	M	39
2006	5078777	960	M	39
2006	5078871	1014	M	39.6
2006	5078871	1014	M	39.3
2006	5078871	1014	M	39.2
2006	5078871	1014	M	39
2006	5078871	1014	M	38.1
2006	5078871	1014	M	38.1
2006	5078871	1014	M	38.1
2006	5078871	1014	M	38.1
2006	5078871	1014	M	37.4
2006	5078871	1014	M	38.2
2006	5078871	1014	M	38.4
2006	5078871	1014	M	39.2
2006	5078871	1014	M	38.3
2006	5078871	1014	M	38.2
2006	5078871	1014	M	39.6
2006	5078871	1014	M	39.5
2006	5078871	1014	M	37.6
2006	5078984	880	M	38
2006	5078984	880	M	37
2006	5078984	880	F	41
2006	5078984	880	M	38
2006	5078984	880	M	39
2006	5079230	1150	M	38.4
2006	5079146	1100	M	39
2006	5079146	1100	M	38
2006	5079146	1100	M	39
2006	5079146	1100	M	39
2006	5079146	1100	M	36
2006	5079146	1100	M	39
2006	5079146	1100	M	39
2006	5079146	1100	M	39
2006	5079146	1100	M	37.7
2006	5079146	1100	M	38
2006	5079146	1100	M	37
2006	5079146	1100	M	38
2006	5079242	1160	M	38
2006	5079242	1160	M	38
2006	5079367	1180	M	38
2006	5079230	1150	M	39
2006	5079230	1150	M	38
2006	5079515	1120	M	39
2006	5079515	1120	M	38
2006	5080084	1030	M	38
2006	5079965	980	M	39
2006	5079965	980	M	39
2006	5079965	980	M	38
2006	5079965	980	M	40
2006	5079458	1250	M	39
2006	5079465	1250	M	38
2007	5049237	850	M	38.3
2007	5049237	850	M	39
2007	5084430	220	F	42.3
2007	5084430	220	M	37
2007	5084430	220	F	40.7
2007	5049237	850	M	38
2007	5049237	850	M	40
2007	5049237	850	M	37.7
2007	5049237	850	M	35
2007	5049237	850	M	39.7
2007	5049237	850	M	37.6
2007	5049237	850	M	38.9
2007	5049237	850	M	38.2
2007	5049237	850	M	38.7
2007	5049237	850	M	38
2007	5049237	850	M	39.2
2007	5049237	850	M	39.6
2007	5049237	850	M	38.8
2007	5049237	850	M	37
2007	5049237	850	M	38.5
2007	5049237	850	M	40.1
2007	5049237	850	M	36.9
2007	5049237	850	M	38
2007	5049237	850	M	40
2007	5049237	850	M	39.8
2007	5049237	850	M	38.5
2007	5049237	850	F	39.7
2007	5049237	850	M	39
2007	5049237	850	M	38
2007	5049237	850	M	37.7
2007	5049237	850	M	39.1
2007	5049237	850	M	38.9
2007	5049237	850	M	36.4
2007	5078777	960	M	38
2007	5078777	960	M	40.1
2007	5078777	960	M	39.8
2007	5078777	960	F	41.8
2007	5078777	960	M	39.8
2007	5078777	960	M	37.8
2007	5078777	960	M	38
2007	5078777	960	M	39.5
2007	5078777	960	M	39
2007	5078777	960	M	38.3
2007	5078984	880	F	40.5
2007	5078984	880	M	37.5
2007	5078984	880	M	38.7
2007	5078984	880	M	38
2007	5078984	880	M	39.8
2007	5078871	1014	M	38.9
2007	5078871	1014	M	38.3
2007	5078871	1014	M	38.5
2007	5078871	1014	M	37.8
2007	5078871	1014	M	39.8
2007	5078871	1014	F	39
2007	5078871	1014	F	41.3
2007	5078871	1014	M	39.7
2007	5078871	1014	M	39.5
2007	5078871	1014	M	38.5
2007	5078871	1014	M	35.5
2007	5078871	1014	M	38.4
2007	5078871	1014	M	39.5
2007	5078871	1014	M	39.7
2007	5078871	1014	M	37.8
2007	5078871	1014	M	35.5
2007	5078871	1014	F	39.8
2007	5078871	1014	F	41.2
2007	5078871	1014	M	39.9
2007	5078871	1014	M	38.3
2007	5078871	1014	M	38.9
2007	5078871	1014	M	38.5
2007	5078871	1014	M	38.2
2007	5078871	1014	M	37.7
2007	5078984	880	M	38.9
2007	5078871	1014	M	39.4
2007	5079367	1180	M	37.3
2007	5079367	1180	M	37.7
2007	5079367	1180	M	38.6
2007	5079367	1180	M	37.3
2007	5079230	1150	M	38.4
2007	5079230	1150	M	38
2007	5079230	1150	M	38.9
2007	5079230	1150	M	38.3
2007	5079146	1100	M	39.4
2007	5079146	1100	M	36.5
2007	5079146	1100	M	36.8
2007	5079146	1100	F	39.8
2007	5079146	1100	M	37.2
2007	5079146	1100	M	39
2007	5079146	1100	M	37.8
2007	5079146	1100	M	38.9
2007	5079146	1100	M	37.8
2007	5079146	1100	M	37.2
2007	5079146	1100	M	39.4
2007	5079146	1100	M	39.2
2007	5079146	1100	M	38.5
2007	5079146	1100	M	41.7
2007	5079146	1100	M	38.2
2007	5078499	750	M	39
2007	5079458	1250	M	39.1
2007	5079458	1250	M	37.3
2007	5079458	1250	M	37.2
2007	5079458	1250	M	39.8
2007	5079458	1250	M	39.9
2007	5079465	1250	M	40.3
2007	5079465	1250	M	38.9
2007	5079465	1250	M	39.5
2007	5079465	1250	M	38.8
2007	5079465	1250	M	37.5
2007	5079465	1250	M	38.2
2007	5079465	1250	M	38.2
2007	5079465	1250	M	37
2007	5079965	980	M	38.2
2007	5079965	980	M	38
2008	5049237	850	M	39.3
2008	5049237	850	M	37.3
2008	5049237	850	M	38.6
2008	5049237	850	M	38.5
2008	5049237	850	M	37.6
2008	5049237	850	F	40.7
2008	5049237	850	M	38.6
2008	5046523	280	M	40.1
2008	5084372	220	F	40
2008	5084372	220	F	38.8
2008	5084372	220	F	38.2
2008	5084372	220	F	41.1
2008	5084372	220	F	39.9
2008	5084372	220	F	40.5
2008	5084372	220	F	39.3
2008	5084372	220	F	39.6
2008	5084372	220	F	39.7
2008	5084372	220	F	39.4
2008	5084372	220	F	39.4
2008	5084372	220	F	39.4
2008	5084372	220	F	40.9
2008	5084372	220	F	40
2008	5084372	220	F	41
2008	5084372	220	F	41
2008	5084372	220	F	40.9
2008	5078871	1014	F	41.2
2008	5078871	1014	F	40.6
2008	5078871	1014	F	39.6
2008	5078871	1014	F	40.1
2008	5078871	1014	M	37.4
2008	5078871	1014	F	40.8
2008	5078871	1014	M	37.1
2008	5078871	1014	M	37.3
2008	5078871	1014	M	39.8
2008	5078871	1014	M	38.1
2008	5078871	1014	M	42
2008	5078871	1014	M	38.6
2008	5078871	1014	M	38
2008	5078871	1014	M	39
2008	5078871	1014	M	37.5
2008	5078871	1014	M	38.8
2008	5078871	1014	M	38.2
2008	5078871	1014	M	37.8
2008	5078871	1014	M	39.3
2008	5078871	1014	M	38.2
2008	5078871	1014	M	38.9
2008	5078871	1014	M	37.5
2008	5078871	1014	M	37.5
2008	5078871	1014	M	40.2
2008	5078871	1014	M	38.8
2008	5078871	1014	M	39.5
2008	5078871	1014	M	39.7
2008	5078871	1014	M	38.5
2008	5078871	1014	M	35.5
2008	5078871	1014	M	38
2008	5078871	1014	M	38.3
2008	5078871	1014	M	39
2008	5078871	1014	M	39.1
2008	5078871	1014	M	39
2008	5078871	1014	M	38
2008	5078871	1014	M	38.9
2008	5078871	1014	M	38.9
2008	5078871	1014	M	38.2
2008	5078871	1014	M	37.2
2008	5078871	1014	M	37.8
2008	5078871	1014	M	39
2008	5078871	1014	M	39.3
2008	5078871	1014	M	38.5
2008	5078871	1014	M	39.1
2008	5078871	1014	M	38.6
2008	5078871	1014	M	39.2
2008	5078871	1014	M	38.1
2008	5078871	1014	M	38.5
2008	5078871	1014	M	38.5
2008	5078871	1014	M	38.5
2008	5078871	1014	M	38.5
2008	5084372	220	F	40.8
2008	5078871	1014	F	40.2
2008	5078871	1014	F	42.2
2008	5078871	1014	F	41.5
2008	5078871	1014	F	40.7
2008	5078871	1014	F	40.3
2008	5078871	1014	M	38.5
2008	5078871	1014	M	37.9
2008	5078871	1014	M	38
2008	5078871	1014	M	36.8
2008	5078871	1014	M	38.7
2008	5078871	1014	M	38.2
2008	5078871	1014	M	39.4
2008	5078871	1014	M	38.8
2008	5078871	1014	M	37.3
2008	5078871	1014	M	38.2
2008	5078871	1014	M	38.5
2008	5078871	1014	M	38.2
2008	5078871	1014	M	38.2
2008	5078871	1014	M	39.1
2008	5078871	1014	M	39.5
2008	5078871	1014	M	35.8
2008	5078871	1014	M	38.7
2008	5078871	1014	M	38.6
2008	5078871	1014	M	37.2
2008	5078871	1014	M	37.2
2008	5078871	1014	M	39.3
2008	5078871	1014	M	37.6
2008	5078871	1014	M	39.5
2008	5078871	1014	M	36.3
2008	5078871	1014	M	37.7
2008	5078871	1014	M	38.5
2008	5078871	1014	M	38.6
2008	5078871	1014	M	37.7
2008	5078871	1014	M	37.4
2008	5078871	1014	F	39.5
2008	5078871	1014	F	40.5
2008	5078871	1014	M	38.6
2008	5078871	1014	M	38.1
2008	5078871	1014	F	38.9
2008	5078871	1014	M	38.7
2008	5078871	1014	M	36.6
2008	5078871	1014	M	39.8
2008	5078871	1014	M	38.6
2008	5078871	1014	M	38.7
2008	5078871	1014	M	39.1
2008	5078871	1014	M	39
2008	5078871	1014	M	38
2008	5078871	1014	M	39.7
2008	5078871	1014	M	38.5
2008	5078871	1014	M	38
2008	5078871	1014	M	39.3
2008	5078871	1014	M	38.2
2008	5078871	1014	M	37
2008	5078871	1014	M	38.1
2008	5078871	1014	M	37.8
2008	5078871	1014	M	38.2
2008	5078871	1014	M	38.3
2008	5078871	1014	M	38.7
2008	5078871	1014	M	38.1
2008	5078871	1014	M	39.3
2008	5078871	1014	M	39
2008	5078871	1014	M	38.8
2008	5078871	1014	M	38
2008	5078871	1014	M	37.6
2008	5078871	1014	M	39.1
2008	5078777	960	M	39.7
2008	5078777	960	M	38.3
2008	5078777	960	M	40.5
2008	5078777	960	M	37.8
2008	5078777	960	M	37.5
2008	5078777	960	M	38.5
2008	5078777	960	M	39.8
2008	5078777	960	M	37.7
2008	5078777	960	M	38.4
2008	5078777	960	M	38.5
2008	5078777	960	M	39.1
2008	5078777	960	M	38.4
2008	5078777	960	M	37.1
2008	5078984	880	M	38.3
2008	5078984	880	M	38.5
2008	5078984	880	M	40
2008	5078984	880	M	38
2008	5078984	880	M	38.9
2008	5078984	880	M	37.5
2008	5078984	880	M	40.1
2008	5078984	880	M	38.7
2008	5078984	880	M	38
2008	5078984	880	M	39.7
2008	5078984	880	M	39.6
2008	5078984	880	M	39.3
2008	5079458	1250	M	37.7
2008	5079458	1250	M	40.1
2008	5079458	1250	M	38.7
2008	5079458	1250	M	38.2
2008	5079458	1250	M	37.8
2008	5079465	1250	M	38.5
2008	5079146	1100	M	38.8
2008	5079146	1100	M	39.2
2008	5079146	1100	M	37.7
2008	5079146	1100	M	37.4
2008	5079146	1100	M	38
2008	5079146	1100	M	36.9
2008	5079146	1100	M	40.1
2008	5079146	1100	M	38
2008	5079146	1100	M	39.6
2008	5079146	1100	F	40.7
2008	5079146	1100	M	37.1
2008	5079146	1100	M	37.8
2008	5079367	1180	M	38
2008	5079367	1180	M	37.2
2008	5079304	1180	M	37.8
2008	5079230	1150	M	36.4
2008	5049237	850	M	37.8
2008	5049237	850	M	37.7
2008	5049237	850	M	39.2
2008	5049237	850	M	37.7
2008	5049237	850	M	36.9
2008	5049237	850	M	38.5
2008	5049237	850	M	37.9
2008	5049237	850	M	39
2008	5049237	850	M	38.6
2008	5049237	850	M	39.8
2009	5049237	850	M	37.5
2009	5049237	850	M	39.6
2009	5049237	850	M	39.3
2009	5049237	850	M	39.3
2009	5049237	850	M	37.8
2009	5049237	850	M	37.5
2009	5078871	1014	M	38.5
2009	5078871	1014	M	39.6
2009	5078871	1014	M	38
2009	5078871	1014	M	38.7
2009	5078871	1014	M	38.3
2009	5078871	1014	M	37.8
2009	5078871	1014	M	39
2009	5078871	1014	M	38.3
2009	5078871	1014	M	37.7
2009	5078871	1014	M	37.2
2009	5078871	1014	M	38
2009	5078871	1014	M	38.3
2009	5078871	1014	M	39.9
2009	5078871	1014	M	38.5
2009	5078871	1014	F	40.5
2009	5078871	1014	M	38.3
2009	5078871	1014	M	40
2009	5078871	1014	M	38.8
2009	5078871	1014	M	38.6
2009	5078871	1014	M	38
2009	5078871	1014	M	37.2
2009	5078871	1014	M	39.8
2009	5078871	1014	F	39.9
2009	5078871	1014	M	37.4
2009	5078871	1014	M	38.6
2009	5078871	1014	M	39.9
2009	5078871	1014	M	38.3
2009	5078871	1014	M	38.5
2009	5078871	1014	M	38.8
2009	5078871	1014	M	38
2009	5078871	1014	M	39.1
2009	5079965	980	M	37
2009	5079965	980	M	38.1
2009	5079965	980	M	39
2009	5079965	980	M	38.8
2009	5079965	980	M	38.9
2009	5079965	980	M	38.7
2009	5079965	980	M	40
2010	5049237	850	M	39.4
2010	5049237	850	M	39.7
2010	5049237	850	M	36.9
2010	5030693	130	M	37.3
2010	5030693	130	M	36.7
2010	5012165	100	F	39.8
2010	5012165	100	F	42.1
2010	5012165	100	F	40
2010	5012165	100	F	40.4
2010	5012165	100	F	40.6
2010	5012165	100	F	39.4
2010	5012165	100	F	44
2010	5012165	100	F	39.8
2010	5012165	100	F	40.1
2010	5012165	100	F	40.8
2010	5084372	220	F	38.7
2010	5049237	850	M	38.4
2010	5049237	850	M	38.9
2010	5049237	850	M	36
2010	5049237	850	M	37.8
2010	5078871	1014	M	39.1
2010	5078871	1014	M	38.9
2010	5078871	1014	M	39.5
2010	5078871	1014	M	40.3
2010	5078871	1014	M	38.8
2010	5078871	1014	M	38.1
2010	5078871	1014	M	39
2010	5078871	1014	M	38.5
2010	5078871	1014	M	38.3
2010	5078871	1014	M	39.2
2010	5078871	1014	M	38.5
2010	5078871	1014	M	38.8
2010	5078871	1014	M	38.4
2010	5049237	850	M	37
2010	5049237	850	M	39.2
2010	5049237	850	M	34.3
2010	5049237	850	M	39.8
2010	5049237	850	M	39.1
2010	5049237	850	M	39.9
2010	5049237	850	M	38.5
2010	5049237	850	M	39.5
2010	5049237	850	M	37.7
2010	5049237	850	M	39.2
2010	5049237	850	M	37.4
2010	5049237	850	M	37.8
2010	5049237	850	M	39.3
2011	5049237	850	M	39
2011	5049237	850	M	39.4
2011	5049237	850	M	38.4
2011	5049237	850	M	39.5
2011	5012165	100	F	41.7
2011	5012165	100	F	40.2
2011	5012165	100	F	41
2011	5012165	100	F	39
2011	5012165	100	F	40.9
2011	5012165	100	F	40.8
2011	5012165	100	F	42.2
2011	5012165	100	F	40.3
2011	5012165	100	F	39
2011	5012165	100	F	40
2011	5012165	100	F	40.5
2011	5012165	100	F	40
2011	5012165	100	F	41.6
2011	5012165	100	F	41.7
2011	5012165	100	F	39.6
2011	5012165	100	F	41
2011	5012165	100	F	40.8
2011	5012165	100	F	39.9
2013	5078871	1014	M	38.5
2013	5078871	1014	M	39.5
2013	5078871	1014	M	37.5
2013	5078871	1014	M	38.7
2013	5049237	850	M	36.3
2013	5049237	850	M	38.6
2013	5049237	850	M	36.2
2013	5049237	850	M	39
2013	5049237	850	M	38.5
2013	5049237	850	M	37.2
2013	5049237	850	M	39.3
2013	5049237	850	M	38.8
2013	5049237	850	M	38.8
2013	5049237	850	M	38
2013	5049237	850	M	37.3
2013	5049237	850	M	37.9
2013	5049237	850	M	38.1
2013	5049237	850	M	39.4
2013	5049237	850	M	39.6
2013	5049237	850	M	37.6
2013	5049237	850	M	38.2
2013	5049237	850	M	39.6
2013	5049237	850	M	39.7
2013	5049237	850	M	38.7
2013	5049237	850	M	39.5
2013	5049237	850	M	37.6
2013	5078871	1014	M	39.5
2013	5078871	1014	M	40.4
2013	5078871	1014	M	38.4
2013	5078871	1014	M	37.7
2013	5049237	850	M	37.7
2014	5078871	1014	M	38
2015	5012165	100	F	41.7
2015	5012165	100	F	41.7
2015	5012165	100	F	41.3
2015	5012165	100	F	38.2
2015	5012165	100	F	39.3
2015	5012165	100	F	39.4
2015	5012165	100	F	41.7
2015	5012165	100	F	42.2
2015	5012165	100	F	41.3
2015	5012165	100	F	39.9
2015	5012165	100	F	41.2
2015	5012165	100	F	40.4
2015	5012165	100	F	39.4
2015	5012165	100	F	40.7
2015	5078871	1014	M	37.6
2015	5012165	100	F	39.8
2015	5012165	100	F	40.5
2015	5012165	100	F	40.5
2015	5012165	100	F	41.4
2015	5012165	100	F	36.8
2015	5012165	100	F	40.9
2015	5012165	100	F	41.3
2015	5012165	100	F	41.4
2015	5012165	100	F	41.6
2015	5012165	100	F	41.1
2015	5012165	100	F	39.6
2015	5012165	100	F	40.7
2015	5012165	100	F	40.9
2015	5012165	100	F	40
2015	5012165	100	F	40.5
2015	5012165	100	F	40.4
2015	5012165	100	F	40.4
2015	5012165	100	F	39.8
2015	5012165	100	F	40.1
2015	5012165	100	F	40.2
2015	5012165	100	F	40.9
2015	5012165	100	F	40.5
2015	5012165	100	F	41.1
2015	5012165	100	F	40.2
2015	5012165	100	F	41.9
2015	5012165	100	F	41.2
2015	5012165	100	F	40.5
2015	5012165	100	F	38.1
2015	5012165	100	F	40.4
2015	5012165	100	F	40
2015	5012165	100	F	40.9
2015	5012165	100	F	41.2
2015	5012165	100	F	42.3
2015	5012165	100	F	41.2
2015	5012165	100	F	40
2015	5012165	100	F	42.3
2015	5012165	100	F	40.1
2015	5012165	100	F	40.4
2015	5012165	100	F	39.7
2015	5078871	1014	M	38
2015	5078871	1014	M	38.5
2015	5078871	1014	M	39.4
2015	5078871	1014	M	38.7
2015	5078871	1014	M	38.2
2015	5078871	1014	M	38.6
2015	5078871	1014	M	39.2
2015	5078871	1014	M	38
2015	5078871	1014	M	38.9
2015	5078871	1014	M	39.8
2015	5078871	1014	M	37.4
2015	5078871	1014	M	38
2015	5078871	1014	M	38
2015	5078871	1014	F	40.7
2015	5078871	1014	M	40
2015	5078871	1014	M	38.7
2015	5078871	1014	M	37.2
2015	5078871	1014	M	38.2
2015	5078871	1014	M	37.4
2015	5078871	1014	M	37.2
2015	5078871	1014	M	38.3
2015	5078871	1014	M	37.9
2015	5078871	1014	M	39.4
2015	5078871	1014	M	39.5
2015	5078871	1014	M	39.4
2015	5078871	1014	M	38.9
2015	5078871	1014	M	39.7
2015	5078871	1014	M	37.6
2015	5078871	1014	M	38.6
2015	5078871	1014	M	38.9
2015	5078871	1014	M	38.2
2015	5078871	1014	M	39.8
2015	5078871	1014	M	38.7
2015	5049237	850	M	38
2015	5049237	850	M	38.2
2016	5078871	1014	M	38.6
2016	5078871	1014	M	40.1
2016	5078871	1014	M	39.3
2016	5078871	1014	M	37.5
2016	5078871	1014	M	39
2016	5078871	1014	M	37.8
2016	5078871	1014	M	37.7
2016	5078871	1014	M	39.1
2016	5078871	1014	M	38.9
2016	5078871	1014	M	38.2
2016	5078871	1014	M	39.8
2016	5078871	1014	M	40.2
2016	5078871	1014	M	39.8
2016	5078871	1014	M	38.2
2016	5078871	1014	M	40
2016	5078871	1014	M	39.5
2016	5078871	1014	M	39.3
2016	5078871	1014	M	39.7
2016	5078871	1014	M	39.3
2016	5078871	1014	M	38.8
2016	5078871	1014	M	39
2016	5078871	1014	M	39.4
2016	5078871	1014	M	39.4
2016	5078871	1014	M	39.8
2016	5078871	1014	M	37.6
2016	5078871	1014	M	38.8
2016	5078871	1014	M	39.2
2016	5078871	1014	M	38
2016	5078871	1014	F	41.1
2016	5078871	1014	M	39.4
2016	5078871	1014	M	38.4
2016	5078871	1014	M	38.5
2016	5078871	1014	M	37.7
2016	5078871	1014	M	38.8
2016	5078871	1014	M	38.4
2016	5049237	850	M	37.6
2016	5049237	850	M	39.2
2016	5049237	850	M	39
2016	5049237	850	M	39.2
2016	5049237	850	M	36.8
2016	5049237	850	M	39.3
2016	5049237	850	M	36.4
2016	5049237	850	M	38.5
2016	5049237	850	M	37.7
2016	5049237	850	M	38.2
2016	5049237	850	M	38.9
2016	5049237	850	M	39.4
2016	5049237	850	M	37.8
2016	5049237	850	M	38.1
2016	5049237	850	M	39.6
2016	5049237	850	M	36.9
2016	5049237	850	M	36.5
2016	5049237	850	M	38.3
2016	5049237	850	M	37.3
2016	5049237	850	M	38.6
2016	5049237	850	M	38.5
2016	5049237	850	M	38.5
2016	5049237	850	M	37.7
2016	5049237	850	M	39.5
2016	5049237	850	M	38.5
2016	5049237	850	M	38.7
2016	5049237	850	M	38.8
2017	5078871	1014	M	38.7
2017	5012165	100	F	40.8
2017	5012165	100	F	40.4
2017	5049237	850	M	39.2
2017	5049237	850	M	38.5
2017	5049237	850	M	39.5
2017	5049237	850	F	38.8
2017	5049237	850	M	38.8
2017	5049237	850	M	38.3
2017	5078871	1014	M	39
2017	5049237	850	M	38.9
2017	5049237	850	M	38.8
2017	5049237	850	F	40.5
2017	5049237	850	F	38.3
2017	5049237	850	M	39.5
2017	5049237	850	M	39
2017	5049237	850	M	38.7
2017	5049237	850	M	37.5
2017	5049237	850	M	38.4
2017	5049237	850	M	38
2017	5049237	850	F	36.8
2017	5049237	850	M	38.8
2017	5049237	850	M	38.3
2017	5049237	850	M	38.3
2017	5049237	850	M	39.4
2017	5049237	850	M	39.2
2017	5049237	850	M	36.9
2017	5049237	850	M	39.3
2018	5078871	1014	M	38.1
2018	5078871	1014	M	38.2
2018	5078871	1014	M	37.2
2018	5078871	1014	M	40.2
2018	5078871	1014	M	37.9
2018	5078871	1014	M	39
2018	5078871	1014	M	38.9
2018	5078871	1014	M	39.8
2018	5078871	1014	M	40.5
2018	5078871	1014	F	40.5
2018	5078871	1014	F	40.7
2018	5078871	1014	M	37.1
2018	5078871	1014	M	38
2018	5078871	1014	M	40
2018	5078871	1014	M	38.4
2018	5078871	1014	M	38.9
2018	5078871	1014	M	39
2018	5078871	1014	M	38.7
2018	5078871	1014	M	37.7
2018	5078871	1014	M	38.5
2018	5078871	1014	M	40
2018	5078871	1014	M	37.2
2018	5078871	1014	M	39
2018	5078871	1014	M	38.5
2018	5078871	1014	M	39.4
2018	5078871	1014	F	40
2018	5078871	1014	M	39
2018	5078871	1014	M	39.4
2018	5078871	1014	M	39.8
2018	5078871	1014	M	39.5
2018	5078871	1014	M	38.3
2018	5078871	1014	M	36.4
2018	5078871	1014	M	40.8
2018	5078871	1014	M	38.2
2018	5078871	1014	F	41.6
2018	5078871	1014	M	39
2018	5078871	1014	M	38.8
2018	5078871	1014	M	38.7
2018	5078871	1014	M	37.6
2018	5078871	1014	M	38.7
2018	5078871	1014	M	40.2
2018	5078871	1014	M	39.4
2018	5078871	1014	M	39.6
2018	5078871	1014	M	37.5
2018	5078871	1014	M	37
2018	5078871	1014	M	39.6
2018	5078871	1014	M	38.3
2018	5078871	1014	M	39.7
2018	5078871	1014	M	38.6
2018	5078871	1014	M	38.5
2018	5078871	1014	M	39
2018	5078871	1014	M	39.2
2018	5078871	1014	M	37.7
2018	5078871	1014	M	38.8
2018	5078871	1014	M	37.7
2018	5078871	1014	M	39.5
2018	5078871	1014	M	38.8
2018	5078871	1014	M	38.5
2018	5078871	1014	M	38.7
2018	5078871	1014	M	38.8
2018	5078871	1014	M	39.8
2018	5078871	1014	M	38.8
2018	5078871	1014	M	39.4
2018	5078871	1014	M	38.2
2018	5078871	1014	M	38.2
2018	5078871	1014	M	39.8
2018	5078871	1014	M	38.5
2018	5078871	1014	M	40
2018	5049237	850	M	39
2018	5049237	850	M	38.3
2018	5049237	850	M	38.1
2018	5049237	850	M	38.9
2018	5049237	850	M	37.4
2018	5049237	850	M	38.5
2018	5049237	850	M	38.3
2018	5049237	850	M	38
2018	5049237	850	M	39.5
2018	5049237	850	M	39.5
2018	5049237	850	M	38.7
2018	5049237	850	M	38.6
2018	5049237	850	M	39.5
2018	5049237	850	M	37.7
2018	5049237	850	M	37.7
2018	5049237	850	M	37.5
2018	5049237	850	M	38.4
2018	5049237	850	M	38.2
2018	5049237	850	M	38.7
2018	5049237	850	M	39.2
2018	5049237	850	M	38.2
2018	5049237	850	M	39.8
2018	5049237	850	M	38
2018	5049237	850	M	40.1
2018	5049237	850	M	38.5
2018	5049237	850	M	38.7
2018	5049237	850	M	38.3
2018	5049237	850	M	38.4
2018	5049237	850	M	38.7
2018	5049237	850	M	38.6
2018	5049237	850	M	39.3
2018	5049237	850	M	38.6
2018	5049237	850	M	38
2018	5049237	850	M	38.6
2018	5049237	850	M	38.6
2018	5049237	850	M	37.8
2018	5049237	850	M	38.8
2018	5049237	850	M	38.2
2018	5049237	850	M	38.4
2018	5049237	850	M	38.9
2018	5049237	850	M	37.3
2018	5049237	850	M	38.4
2018	5049237	850	M	38.1
2018	5049237	850	M	38.5
2018	5049237	850	M	38.3
2018	5049237	850	M	38.4
2018	5049237	850	M	38.9
2018	5049237	850	M	38.5
2018	5049237	850	M	38.7
2018	5049237	850	M	39.8
2018	5049237	850	M	38.8
2018	5049237	850	M	39.7
2018	5049237	850	M	38.2
2018	5049237	850	M	35
2018	5049237	850	M	39
2018	5049237	850	M	38.5
2018	5049237	850	M	39.5
2018	5049237	850	M	38.3
2018	5049237	850	M	37.5
2018	5049237	850	M	39.8
2018	5049379	930	M	38
2018	5049379	930	M	39.8
2018	5049379	930	M	39.3
2018	5049379	930	M	37.8
2018	5049379	930	M	40.2
2018	5049379	930	M	37.2
2018	5049379	930	M	39
2018	5049379	930	M	39.1
2018	5049379	930	M	36.5
2018	5049379	930	M	39.4
2018	5078871	1014	M	40.3
2018	5078871	1014	M	38.7
2018	5078871	1014	M	38
2018	5078871	1014	M	39.1
2018	5078871	1014	M	38.1
2018	5078871	1014	M	36.9
2018	5078871	1014	M	39.3
2018	5078871	1014	M	39.2
2018	5078871	1014	M	37.5
2018	5078871	1014	M	37.6
2018	5078871	1014	M	38.2
2018	5078871	1014	M	38.9
2018	5078871	1014	M	39.1
2018	5078871	1014	M	39.2
2018	5078871	1014	M	39.2
2018	5078871	1014	M	40.4
2018	5078871	1014	M	38.3
2018	5078871	1014	M	37.9
2018	5078871	1014	M	37.8
2018	5078871	1014	M	37.4
2018	5078871	1014	M	40.7
2018	5078871	1014	M	39.8
2018	5078871	1014	M	36.5
2018	5078871	1014	M	39.3
2018	5078871	1014	M	39.2
2018	5078871	1014	M	39.2
2018	5078871	1014	M	39
2018	5078871	1014	M	38.6
2018	5078871	1014	M	40.3
2018	5078871	1014	M	38.9
2018	5078871	1014	M	38
2018	5078871	1014	M	37.4
2018	5078871	1014	M	38.2
2018	5078871	1014	M	38.7
2018	5078871	1014	M	39.9
2018	5078871	1014	M	38.9
2018	5078871	1014	M	39.4
2018	5078871	1014	M	39.7
2018	5078871	1014	M	38.7
2018	5078871	1014	M	39
2018	5078871	1014	M	38.2
2018	5078871	1014	M	38.1
2018	5078871	1014	M	37.8
2018	5078871	1014	M	38.2
2018	5078871	1014	M	39.7
2018	5078871	1014	M	38.2
2018	5078871	1014	M	39.5
2018	5078871	1014	M	38.3
2018	5078871	1014	M	37.9
2018	5078871	1014	M	40.2
2018	5078871	1014	M	39.3
2018	5078871	1014	M	38.2
2018	5078871	1014	M	37.4
2018	5078871	1014	M	37
2018	5078871	1014	M	38.7
2018	5078871	1014	M	37.3
2018	5078871	1014	M	39.3
2018	5078871	1014	M	39.2
2018	5049237	850	M	39
2018	5049237	850	M	38.3
2018	5049237	850	M	37.6
2018	5049237	850	M	40.2
2018	5049237	850	M	38.7
2018	5049237	850	M	38.2
2018	5049237	850	F	39
2018	5049237	850	M	42.5
2018	5049237	850	M	38.7
2018	5049237	850	M	39.6
2018	5049237	850	M	38.5
2018	5049237	850	M	40.7
2018	5049237	850	M	38.6
2018	5049237	850	M	38.5
2018	5049237	850	M	37.8
2018	5049237	850	M	39.3
2018	5049237	850	M	39.1
2018	5049237	850	M	38
2018	5049237	850	M	39.3
2018	5049237	850	M	38.5
2018	5049237	850	M	38.8
2018	5049237	850	M	38
2018	5049237	850	M	38.7
2018	5049237	850	M	38.2
2018	5049237	850	M	38.2
2018	5049237	850	M	39.2
2018	5049237	850	M	38.3
2018	5049237	850	F	39.7
2018	5049237	850	M	39.8
2018	5049237	850	M	38
2018	5049237	850	M	38.5
2018	5049237	850	M	39.2
2018	5049237	850	M	38.5
2018	5049237	850	M	38.1
2018	5049237	850	F	41.7
2018	5049237	850	M	39.8
2018	5049237	850	F	38.3
2018	5049237	850	M	35.3
2018	5049237	850	M	38.5
2018	5049237	850	M	38.7
2018	5049237	850	M	37.7
2018	5049237	850	M	38.5
2018	5078871	1014	M	38.7
2018	5078871	1014	M	38.4
2018	5078871	1014	M	38.3
2018	5078871	1014	M	39.5
2018	5078871	1014	M	38.9
2018	5078871	1014	M	39.7
2018	5078871	1014	M	37.4
2018	5078871	1014	M	39.4
2018	5078871	1014	M	37
2018	5078871	1014	M	39.9
2018	5078871	1014	M	38.6
2018	5078871	1014	M	37.9
2018	5078871	1014	M	39.2
2018	5078871	1014	M	39.5
2018	5078871	1014	M	37
2018	5078871	1014	M	37.6
2018	5078871	1014	M	39
2018	5078871	1014	M	38.9
2018	5078871	1014	M	38.1
2018	5049237	850	M	37.6
2018	5049237	850	M	39.7
2018	5049237	850	M	36
2018	5049237	850	M	39
2018	5049237	850	M	38.4
2018	5049237	850	M	37.4
2018	5049237	850	M	39.9
2018	5049237	850	M	38.2
2018	5049237	850	F	40.4
2018	5049237	850	M	39.2
2018	5049237	850	F	40.9
2018	5049237	850	M	38
2018	5049237	850	M	35.4
2020	5078871	1014	M	37
2020	5078871	1014	M	37.5
2020	5078871	1014	M	39.3
2020	5078871	1014	M	38.7
2020	5078871	1014	M	37.8
2020	5078871	1014	M	39
2020	5078871	1014	M	38
2020	5078871	1014	M	37.7
2020	5078871	1014	M	39.6
2020	5078871	1014	M	38.5
2020	5078871	1014	M	39.6
2020	5078871	1014	M	38.4
2020	5078871	1014	M	38.3
2020	5078871	1014	M	37
2021	5078871	1014	M	38.9
2021	5078871	1014	M	35.5
2021	5078871	1014	M	38.4
2021	5078871	1014	M	38.8
2021	5078871	1014	M	39
2021	5078871	1014	M	37.2
2021	5078871	1014	M	38.5
2021	5078871	1014	M	37.3
2021	5078871	1014	M	38.8
2021	5078871	1014	M	38.2
2021	5078871	1014	M	37.5
2021	5078871	1014	M	39.1
2021	5078871	1014	M	38.5
2021	5078871	1014	M	37.6
2022	5078871	1014	M	37.4
2000	4.62696e+06	1231	F	40.7
2005	4.56991e+06	195	F	41.3
2005	4.56991e+06	195	F	40.5
2005	4.56991e+06	195	F	40.9
2005	4.56991e+06	195	F	40
2005	4.56991e+06	195	F	40.3
2005	4.56991e+06	195	F	41
2005	4.56991e+06	195	F	39.1
2006	4.64698e+06	1119	M	37
2008	4.66964e+06	900	M	37.3
2008	4.66964e+06	900	M	38.8
2008	4.66964e+06	900	F	39.6
2008	4.66964e+06	900	M	38.7
2008	4.66964e+06	900	M	38.4
2008	4.46206e+06	1165	M	39.1
2008	4.66867e+06	740	F	41.5
2009	4.63702e+06	994	M	38.4
2009	4.63502e+06	1104	M	39.2
2010	4588797	1039	M	40
2012	4668564	1150	M	37.4
2012	5101992	1290	M	38.7
2014	4.56991e+06	195	F	39.4
2015	4.56991e+06	195	F	41.8
2015	4.56991e+06	195	F	40.2
2015	4.56991e+06	195	M	37.8
2016	4.62696e+06	1231	M	38.6
2016	4.56991e+06	195	F	39.8
2016	4.56991e+06	195	F	40
2017	4621503	1174	F	39.4
2018	4.62696e+06	1231	M	38.03
2018	4630171	1234	M	36.8
2019	4.56991e+06	195	F	38.9
2019	4.62696e+06	1231	M	38.5
2019	4.62696e+06	1231	M	37.6
2019	4.62696e+06	1231	M	39
2017	4576088	34	M	36.9
2017	4567967	29	F	38.9
2021	4.56991e+06	195	F	39.2
2021	4.56991e+06	195	F	41.2
2023	4621393	876	F	39
2023	4621393	876	M	38.9

## Sheet: Myotis mystacinus
YEAR	UTM Y	ALT (m)	SEX	FAL (mm)
2000	4.62654e+06	1093	M	35.5
2000	4.62654e+06	1093	M	33.7
2000	4.61597e+06	1408	F	35.1
2000	4.62696e+06	1231	M	36.5
2000	4.62696e+06	1231	M	35.7
2000	4.62696e+06	1231	M	33.7
2000	4.62696e+06	1231	F	34.9
2000	4.62696e+06	1231	F	34.3
2000	4.62696e+06	1231	M	35.2
2000	4.62696e+06	1231	F	34.6
2000	4.62696e+06	1231	M	31.7
2000	4.62696e+06	1231	M	34.7
2000	4.62696e+06	1231	F	36.3
2000	4.62696e+06	1231	F	34.4
2001	4.62839e+06	1146	M	35
2001	4.63018e+06	1262	M	34
2001	4.63018e+06	1262	M	34.5
2001	4.63018e+06	1262	M	34.9
2001	4.62137e+06	875	M	33.3
2001	4.62696e+06	1231	F	35.7
2001	4.62696e+06	1231	M	34.6
2001	4.62696e+06	1231	M	35.1
2001	4.62696e+06	1231	M	32
2002	4.63018e+06	1262	M	35.3
2002	4.63018e+06	1262	M	34.4
2002	4.63018e+06	1262	M	34.7
2003	4.62696e+06	1231	F	37.3
2005	4.62696e+06	1231	M	32.3
2005	4.62696e+06	1231	M	33.8
2005	4.63029e+06	1221	F	31.8
2005	4.63029e+06	1221	F	33.7
2005	4.63029e+06	1221	F	36.4
2005	4.63029e+06	1221	M	33.6
2005	4.63029e+06	1221	M	34.6
2005	4.63029e+06	1221	M	34.6
2005	4.63029e+06	1221	M	34.4
2005	4.63029e+06	1221	M	32.9
2005	4.63029e+06	1221	F	32.2
2005	4.63029e+06	1221	M	34.7
2005	4.63029e+06	1221	M	34.5
2005	4.63029e+06	1221	F	32.1
2005	4.63029e+06	1221	M	35.6
2005	4.63029e+06	1221	M	33.4
2005	4.63029e+06	1221	F	33.2
2005	4.63029e+06	1221	F	31.5
2005	4.63029e+06	1221	M	35.5
2005	4.63516e+06	1553	M	35.6
2005	4.63516e+06	1553	M	34.9
2005	4.63516e+06	1553	M	35.4
2005	4.63516e+06	1553	M	34.3
2005	4.63516e+06	1553	M	34.8
2005	4.63516e+06	1553	M	36.4
2005	4.63516e+06	1553	M	33.7
2005	4.63516e+06	1553	M	34.3
2005	4.63516e+06	1553	M	35.2
2005	4.63516e+06	1553	M	34.8
2005	4.63643e+06	1515	M	33.4
2005	4.63643e+06	1515	M	34.9
2005	4.63029e+06	1221	F	31.9
2005	4.63029e+06	1221	F	31.8
2005	4.63029e+06	1221	M	33.8
2005	4.63029e+06	1221	F	36.3
2005	4.63029e+06	1221	F	34.6
2005	4.63029e+06	1221	M	33.2
2005	4.63029e+06	1221	M	33.9
2005	4.63029e+06	1221	F	34.9
2005	4.63029e+06	1221	M	35
2005	4.63029e+06	1221	F	36
2005	4.63029e+06	1221	F	31.9
2005	4.63029e+06	1221	F	35.9
2005	4.63029e+06	1221	M	32.9
2005	4.63184e+06	1126	M	33.5
2005	4.63184e+06	1126	M	32.5
2005	4.63184e+06	1126	M	36.7
2005	4.6307e+06	1177	M	33.4
2005	4.6307e+06	1177	M	35.1
2006	4.637e+06	962	M	32.6
2006	4.6436e+06	1233	M	34.4
2006	4.6436e+06	1233	M	33.3
2006	4.6436e+06	1233	M	32.5
2007	4.6307e+06	1177	F	35.3
2007	4.6307e+06	1177	M	35.1
2007	4.63184e+06	1126	F	36.5
2007	4.62696e+06	1231	F	36.5
2007	4.62696e+06	1231	M	34.8
2007	4.62696e+06	1231	F	35
2007	4.62696e+06	1231	M	34.3
2008	4.63184e+06	1126	M	35.8
2008	4.63029e+06	1221	M	33.9
2008	4.63184e+06	1126	M	34.8
2008	4.63029e+06	1221	M	35
2008	4.63029e+06	1221	M	35.1
2008	4.63029e+06	1221	M	34.8
2008	4.63029e+06	1221	M	35.7
2008	4.63029e+06	1221	M	33
2008	4.63029e+06	1221	M	34.1
2008	4.63029e+06	1221	M	32.3
2008	4.63029e+06	1221	M	35.4
2008	4.5805e+06	1382	F	36.3
2008	4.5805e+06	1382	M	34.9
2008	4.66964e+06	900	M	35.8
2008	4.66964e+06	900	M	34.4
2008	4.66964e+06	900	M	33.8
2008	4.66964e+06	900	M	34.6
2008	4.66964e+06	900	M	33.1
2008	4.48038e+06	1201	F	33.4
2008	4.48038e+06	1201	M	31.5
2008	4.46871e+06	721	M	31
2008	4.46871e+06	721	F	33.5
2008	4.46206e+06	1165	M	34.9
2008	4.66867e+06	740	F	35.9
2009	4670794	1413	M	32.7
2009	4670491	1427	M	34.7
2009	4670491	1427	M	35.3
2009	4670491	1427	M	34.5
2009	4.63664e+06	1050	M	31.1
2009	4.63664e+06	1050	M	33.4
2009	4.63702e+06	994	M	32
2009	4.63808e+06	969	M	33.5
2009	4.62918e+06	1344	M	34.7
2009	4.62918e+06	1344	M	32.2
2010	4.62706e+06	1305	M	33
2010	4.62331e+06	1150	M	33.3
2010	4.62696e+06	1231	F	34.2
2010	4.62696e+06	1231	M	34.4
2010	4.62696e+06	1231	M	38.2
2010	4.62696e+06	1231	M	35.2
2010	4.62696e+06	1231	M	36.4
2010	4.71188e+06	95	F	35.3
2012	4668564	1150	M	33.2
2012	4668564	1150	M	34.4
2012	4668564	1150	M	33.5
2012	4262187	1060	M	32.2
2012	4622727	900	M	33.6
2012	5149303	875	M	33.9
2012	5149303	875	M	34
2014	4621609	780	M	33
2014	5149272	941	M	33.1
2015	4.63184e+06	1126	M	38.4
2015	4.63184e+06	1126	M	34.9
2015	4.63184e+06	1126	M	33.4
2015	4.63184e+06	1126	M	33.8
2015	4.63184e+06	1126	M	34.2
2016	4.62696e+06	1231	M	36.9
2016	4.62696e+06	1231	F	36.9
2016	4.62696e+06	1231	F	36.8
2016	4.62696e+06	1231	M	35.7
2017	4616882	1152	M	35.1
2017	4616871	1410	M	34
2017	4616871	1410	M	35.6
2017	4616871	1410	M	36.2
2017	4616856	1412	M	35.1
2017	4621503	1174	F	35.1
2017	4621503	1174	M	31.8
2017	4621503	1174	M	30.7
2017	4621503	1174	M	32.2
2017	4621503	1174	M	32.2
2017	4621503	1174	M	33
2017	4626336	1348	M	34
2017	4626336	1348	F	33.4
2017	4630381	1502	M	34.8
2017	4630381	1502	M	35
2017	4625924	1018	M	37.9
2017	4626624	1275	M	36.9
2017	4626624	1275	M	34.2
2017	4626100	1025	M	31.7
2017	4626100	1025	M	33.6
2018	4630171	1234	M	34.04
2018	4630171	1234	M	34.02
2018	4.62696e+06	1231	M	34.06
2018	4.62696e+06	1231	M	33.05
2018	4.62696e+06	1231	M	32.06
2018	4.62696e+06	1231	M	33.09
2018	4.62696e+06	1231	M	35
2018	4.62696e+06	1231	M	32.05
2018	4.62696e+06	1231	M	32.05
2018	4.62696e+06	1231	M	35.01
2018	4630171	1234	M	33.7
2018	4630171	1234	M	35.3
2018	4.62696e+06	1231	F	35.9
2018	4.62696e+06	1231	M	34.5
2018	4.62696e+06	1231	F	35.4
2018	4.62696e+06	1231	F	35.5
2018	4.62696e+06	1231	M	34.2
2018	4.62696e+06	1231	M	34.7
2018	4.62696e+06	1231	F	35.5
2018	4.62696e+06	1231	M	33
2018	4.62696e+06	1231	F	35.2
2018	4.62696e+06	1231	M	34.7
2018	4.62696e+06	1231	M	34.4
2018	4.62696e+06	1231	M	33.5
2018	4.62696e+06	1231	M	33.2
2018	4.62696e+06	1231	F	33.8
2018	4.62696e+06	1231	F	35.1
2018	4.62696e+06	1231	M	33
2018	4.62696e+06	1231	M	35.1
2018	4.62696e+06	1231	F	35.1
2018	4.62696e+06	1231	F	36.7
2018	4.62696e+06	1231	F	35.9
2018	4.62696e+06	1231	M	35
2018	4.62696e+06	1231	F	33.5
2019	4.62696e+06	1231	M	36.6
2019	4.62696e+06	1231	M	35.7
2019	4.62696e+06	1231	M	33.3
2019	4.62696e+06	1231	M	35.2
2019	4.62696e+06	1231	M	34.7
2019	4.62696e+06	1231	M	33.4
2019	4667749	1160	M	32.7
2021	4630171	1234	M	35.4
2021	4699033.38	395	M	36.9
2021	4699033.38	395	M	36.2
2021	4699033.38	395	F	36.9
2022	4616766	1175	M	32.9
2022	4626298	1355	M	35.6
2022	4626298	1355	F	33
2022	4.48038e+06	1201	F	32.3
2022	4.48038e+06	1201	M	31.6
2022	4.48038e+06	1201	M	32.8
2022	4.48038e+06	1201	F	33.1
2022	4.48038e+06	1201	M	34.4
2022	4.48038e+06	1201	F	32
2022	4.48038e+06	1201	F	33.6
2022	4.48038e+06	1201	M	34.2
2022	4.48038e+06	1201	F	32.5
2022	4.48038e+06	1201	M	31.9
2023	4.62597e+06	1050	M	35.6
2023	4.62597e+06	1050	M	34.8
2023	4.62597e+06	1050	M	33.1
2023	4.62597e+06	1050	M	34.9

## Sheet: Hypsugo savii
YEAR	UTM Y	ALT (m)	SEX	FAL (mm)
2008	4.46206e+06	1165	M	32.4
2008	4.46206e+06	1165	M	33.3
2008	4.46206e+06	1165	M	33.3
2008	4.46206e+06	1165	M	34.4
2008	4.46206e+06	1165	M	31.6
2008	4.46206e+06	1165	M	33.9
2008	4.48038e+06	1201	M	33.8
2008	4.48038e+06	1201	M	32.9
2008	4.48038e+06	1201	M	35.5
2008	4.48038e+06	1201	M	34.2
2008	4.48038e+06	1201	M	34
2022	4.48038e+06	1201	M	33.7
2022	4.48038e+06	1201	M	31.5
2022	4.48038e+06	1201	M	30.4
2014	4.51788e+06	611	F	35.3
2014	4.51788e+06	611	M	32.5
2014	4.51788e+06	611	F	33.4
2014	4.51788e+06	611	F	33.3
2014	4.51788e+06	611	F	32.8
2014	4.51788e+06	611	F	34.8
2014	4.51788e+06	611	M	32.1
2014	4.51788e+06	611	M	32.4
2014	4.51788e+06	611	M	32.5
2014	4.51788e+06	611	M	32.6
2014	4.51788e+06	611	M	33.1
2014	4.51788e+06	611	M	33.5
2014	4.51788e+06	611	F	33.3
2014	4.51788e+06	611	F	32.6
2014	4.51788e+06	611	M	33.4
2014	4.51788e+06	611	M	33.9
2014	4.51788e+06	611	M	31.1
2014	4.51788e+06	611	F	34.6
2014	4.51788e+06	611	F	33.9
2014	4.51788e+06	611	F	33.2
2015	4.51788e+06	611	F	33.6
2015	4.51788e+06	611	F	33.7
2015	4.51788e+06	611	F	34.7
2015	4.51788e+06	611	F	34.8
2015	4.51788e+06	611	F	33.5
2015	4.51788e+06	611	M	32.2
2015	4.51788e+06	611	M	33.7
2015	4.51788e+06	611	F	34.2
2015	4.51788e+06	611	F	33.3
2015	4.51788e+06	611	F	33.8
2015	4.51788e+06	611	F	33.6
2015	4.51788e+06	611	M	32.8
2015	4.51788e+06	611	F	33.1
2015	4.51788e+06	611	M	32.3
2015	4.51788e+06	611	F	34.6
2015	4.51788e+06	611	F	34.2
2015	4.51788e+06	611	M	32.4
2015	4.51788e+06	611	F	33.8
2015	4.51788e+06	611	F	32.4
2016	4.51788e+06	611	F	36.7
2016	4.51788e+06	611	F	34.3
2016	4.51788e+06	611	F	35.5
2016	4.51788e+06	611	F	33.3
2016	4.51788e+06	611	F	33.5
2016	4.51788e+06	611	M	32.4
2016	4.51788e+06	611	F	35.1
2016	4.51788e+06	611	F	33.5
2016	4.51788e+06	611	M	33.4
2016	4.51788e+06	611	F	33.2
2016	4.51788e+06	611	M	32.8
2016	4.51788e+06	611	M	34.3
2016	4.51788e+06	611	F	32.1
2016	4.51788e+06	611	F	34.9
2016	4.51788e+06	611	M	34.3
2016	4.51788e+06	611	M	32.1
2016	4.51788e+06	611	M	32.1
2016	4.51788e+06	611	F	34.7
2016	4.51788e+06	611	F	33.7
2016	4.51788e+06	611	F	36.7
2016	4.51788e+06	611	M	33.5
2016	4.51788e+06	611	M	33
2016	4.51788e+06	611	M	33.6
2016	4.51788e+06	611	M	33.7
2016	4.51788e+06	611	F	33.4
2016	4.51788e+06	611	F	33.1
2016	4.51788e+06	611	M	32.8
2016	4.51788e+06	611	F	32.8
2016	4.51788e+06	611	F	35.6
2016	4.51788e+06	611	F	34
2016	4.51788e+06	611	M	33.5
2016	4.51788e+06	611	M	33
2016	4.51788e+06	611	M	33.4
2016	4.51788e+06	611	M	32.1
2016	4.51788e+06	611	M	33.7
2016	4.51788e+06	611	M	32.8
2016	4.51788e+06	611	M	32
2016	4.51788e+06	611	M	33
2016	4.51788e+06	611	M	32
2018	4.51788e+06	611	F	35.4
2018	4.51788e+06	611	F	34.4
2018	4.51788e+06	611	F	35.6
2018	4.51788e+06	611	F	34
2018	4.51788e+06	611	F	34.2
2018	4.51788e+06	611	F	34.8
2018	4.51788e+06	611	M	33
2018	4.51788e+06	611	F	33.8
2018	4.51788e+06	611	F	33.7
2018	4.51788e+06	611	M	32.7
2018	4.51788e+06	611	F	32.8
2018	4.51788e+06	611	F	31.6
2018	4.51788e+06	611	F	34.3
2018	4.51788e+06	611	F	32.7
2018	4.51788e+06	611	F	34
2018	4.51788e+06	611	F	31.5
2018	4.51788e+06	611	F	35
2018	4.51788e+06	611	F	33.2
2018	4.51788e+06	611	F	35.4
2018	4.51788e+06	611	F	32.8
2018	4.51788e+06	611	F	33.5
2018	4.51788e+06	611	F	36.1
2018	4.51788e+06	611	M	34.2
2018	4.51788e+06	611	F	33.6
2018	4.51788e+06	611	M	32.9
2018	4.51788e+06	611	M	32.7
2018	4.51788e+06	611	F	32.2
2018	4.51788e+06	611	M	31.7
2018	4.51788e+06	611	M	31.7
2018	4.51788e+06	611	F	36.1
2018	4.51788e+06	611	F	33.3
2018	4.51788e+06	611	F	35.9
2018	4.51788e+06	611	M	32.3
2018	4.51788e+06	611	F	33.6
2018	4.51788e+06	611	M	35.4
2018	4.51788e+06	611	M	32
2018	4.51788e+06	611	F	33.5
2018	4.51788e+06	611	M	35.3
2018	4.51788e+06	611	F	34.6
2018	4.51788e+06	611	F	34
2018	4.51788e+06	611	F	32.7
2018	4.51788e+06	611	F	33.8
2018	4.51788e+06	611	F	34.2
2018	4.51788e+06	611	F	36.1
2018	4.51788e+06	611	M	32.6
2019	4.51788e+06	611	F	33.9
2019	4.51788e+06	611	F	35.6
2019	4.51788e+06	611	F	35.1
2019	4.51788e+06	611	F	33.7
2019	4.51788e+06	611	F	34
2019	4.51788e+06	611	F	35.1
2019	4.51788e+06	611	F	34.9
2019	4.51788e+06	611	F	33.4
2019	4.51788e+06	611	F	32.7
2019	4.51788e+06	611	F	33
2019	4.51788e+06	611	F	32.9
2019	4.51788e+06	611	F	34.5
2019	4.51788e+06	611	F	33.5
2019	4.51788e+06	611	F	34.2
2019	4.51788e+06	611	F	33.5
2019	4.51788e+06	611	M	30.9
2019	4.51788e+06	611	F	33.1
2019	4.51788e+06	611	F	33.5
2019	4.51788e+06	611	F	35.4
2019	4.51788e+06	611	M	32.5
2019	4.51788e+06	611	F	33.7
2021	4.51788e+06	611	F	34.2
2021	4.51788e+06	611	F	34.5
2021	4.51788e+06	611	M	32.7
2021	4.51788e+06	611	F	34
2021	4.51788e+06	611	F	36.1
2021	4.51788e+06	611	F	32.9
2021	4.51788e+06	611	F	35.7
2021	4.51788e+06	611	M	33.4
2021	4.51788e+06	611	F	33.6
2021	4.51788e+06	611	M	29.2
2021	4.51788e+06	611	F	34.5
2021	4.51788e+06	611	F	34.9
2021	4.51788e+06	611	F	34.2
2021	4.51788e+06	611	F	34.4
2021	4.51788e+06	611	M	34.8
2021	4.51788e+06	611	M	32.5
2021	4.51788e+06	611	F	33.3
2021	4.51788e+06	611	F	33.2
2021	4.51788e+06	611	F	33.2
2021	4.51788e+06	611	M	34
2021	4.51788e+06	611	F	33.6
2021	4.51788e+06	611	F	34.6
2021	4.51788e+06	611	F	32.2
2021	4.51788e+06	611	F	32
2021	4.51788e+06	611	M	33.6
2021	4.51788e+06	611	F	35.3
2021	4.51788e+06	611	F	33.7
2021	4.51788e+06	611	M	33.8
2021	4.51788e+06	611	M	32.3
2021	4.51788e+06	611	F	33.5
2021	4.51788e+06	611	M	33.5
2021	4.51788e+06	611	F	35.1
2021	4.51788e+06	611	F	32.9
2021	4.51788e+06	611	F	34.7
2021	4.51788e+06	611	F	36.5
2021	4.51788e+06	611	F	33.7
2021	4.51788e+06	611	F	34.9
2021	4.51788e+06	611	F	37.7
2021	4.51788e+06	611	F	34
2021	4.51788e+06	611	F	32.5
2021	4.51788e+06	611	F	33.5
2021	4.51788e+06	611	F	34.4
2021	4.51788e+06	611	F	36.4
2021	4.51788e+06	611	F	33.2
2021	4.51788e+06	611	F	35.6
2021	4.51788e+06	611	F	34
2021	4.51788e+06	611	F	35.1
2021	4.51788e+06	611	F	34.3
2021	4.51788e+06	611	F	34
2021	4.51788e+06	611	F	34.7
2021	4.51788e+06	611	F	33.5
2021	4.51788e+06	611	F	34.5
2021	4.51788e+06	611	F	34.4
2021	4.51788e+06	611	F	33.7
2021	4.51788e+06	611	F	35.6
2021	4.51788e+06	611	F	35.7
2021	4.51788e+06	611	F	33.6
2021	4.51788e+06	611	F	34.2
2021	4.51788e+06	611	F	35.7
2021	4.51788e+06	611	F	32.3
2021	4.51788e+06	611	F	33
2021	4.51788e+06	611	F	33.8
2021	4.51788e+06	611	F	35.7
2021	4.51788e+06	611	F	33.1
2021	4.51788e+06	611	F	32.7
2021	4.51788e+06	611	F	35.2
2021	4.51788e+06	611	M	32.8
2021	4.51788e+06	611	F	35.2
2021	4.51788e+06	611	F	34.8
2021	4.51788e+06	611	F	33.2
2021	4.51788e+06	611	F	34
2021	4.51788e+06	611	F	36.5
2021	4.51788e+06	611	F	34
2021	4.51788e+06	611	M	31.7
2021	4.51788e+06	611	M	33.1
2021	4.51788e+06	611	F	34.3
2021	4.51788e+06	611	F	35.5
2021	4.51788e+06	611	F	34.8
2021	4.51788e+06	611	F	33
2021	4.51788e+06	611	F	32.8
2021	4.51788e+06	611	F	34.9
2021	4.51788e+06	611	F	33.6
2021	4.51788e+06	611	F	35.3
2021	4.51788e+06	611	F	34.7
2021	4.51788e+06	611	F	33.4
2021	4.51788e+06	611	F	33.6
2021	4.51788e+06	611	F	34.7
2021	4.51788e+06	611	F	35.3
2021	4.51788e+06	611	F	36
2021	4.51788e+06	611	F	34.8
2017	4521673	250	M	31.7
2008	4.5805e+06	1382	M	33.4
2008	4.5805e+06	1382	M	33.8
2010	4581680	1035	M	31.8
2010	4582618	1320	M	33.5
2010	4582618	1320	M	34.2
2010	4583810	1324	M	33.1
2010	4588797	1039	M	31.7
2010	4588797	1039	M	33.4
2021	4.60286e+06	333	F	35
2021	4.60286e+06	333	F	33.6
2021	4.60286e+06	333	F	33.3
2021	4.60286e+06	333	F	32.9
2010	4604337	473	M	34.5
2001	4.62137e+06	875	M	32.9
2014	4621609	780	M	33.8
2012	4621643	879	M	33.5
2023	4.62235e+06	856	M	32.1
2023	4.62235e+06	856	F	33.7
2023	4.62235e+06	856	M	33.3
2023	4.62235e+06	856	M	33.1
2023	4.62235e+06	856	M	32.4
2023	4.62235e+06	856	M	32.9
2023	4.62235e+06	856	F	33.4
2023	4.62235e+06	856	M	34.4
2023	4.62235e+06	856	F	35.4
2023	4.62235e+06	856	M	33.2
2001	4.62528e+06	975	M	32.3
2001	4.62528e+06	975	M	32.3
2000	4.62597e+06	1050	M	32.6
2023	4.62597e+06	1050	M	31.8
2023	4.62597e+06	1050	M	31.9
2023	4.62597e+06	1050	M	33.8
2023	4.62597e+06	1050	M	33.8
2023	4.62598e+06	1055	M	34.1
2023	4.62598e+06	1055	M	32.4
2023	4.62598e+06	1055	M	33.5
2000	4.62654e+06	1093	M	33.6
2000	4.62654e+06	1093	M	32.7
2000	4.62696e+06	1231	M	32.3
2000	4.62696e+06	1231	M	33.7
2000	4.62696e+06	1231	M	31.8
2000	4.62696e+06	1231	M	32.5
2000	4.62696e+06	1231	M	33.5
2000	4.62696e+06	1231	M	32.8
2000	4.62696e+06	1231	M	34.2
2000	4.62696e+06	1231	F	34.2
2000	4.62696e+06	1231	M	33.3
2000	4.62696e+06	1231	M	34
2000	4.62696e+06	1231	M	31.3
2007	4.62696e+06	1231	M	30.8
2007	4.62696e+06	1231	M	33
2010	4.62696e+06	1231	M	33.8
2016	4.62696e+06	1231	M	32.4
2018	4.62696e+06	1231	M	33.05
2018	4.62696e+06	1231	M	33.02
2018	4.62696e+06	1231	M	32.05
2018	4.62696e+06	1231	M	30.6
2018	4.62696e+06	1231	M	31.8
2018	4.62696e+06	1231	F	33.5
2018	4.62696e+06	1231	M	33.1
2019	4.62696e+06	1231	M	32
2019	4.62696e+06	1231	M	32.3
2019	4.62696e+06	1231	M	31.9
2019	4.62696e+06	1231	M	32.3
2019	4.62696e+06	1231	M	32.6
2001	4.62839e+06	1146	M	31.5
2001	4.62839e+06	1146	M	32.7
2018	4630171	1234	M	31.1
2001	4.63018e+06	1262	M	32.9
2001	4.63018e+06	1262	M	34.2
2001	4.63018e+06	1262	M	32.1
2002	4.63018e+06	1262	M	34
2002	4.63018e+06	1262	M	31.8
2005	4.63029e+06	1221	M	32.4
2008	4.63029e+06	1221	M	33
2008	4.63029e+06	1221	M	32.9
2008	4.63029e+06	1221	M	33.7
2008	4.63029e+06	1221	M	32.8
2008	4.63029e+06	1221	M	34
2005	4.6307e+06	1177	M	33.2
2005	4.6307e+06	1177	M	31.6
2005	4.6307e+06	1177	M	35.6
2005	4.6307e+06	1177	M	33.7
2005	4.6307e+06	1177	M	32.9
2007	4.6307e+06	1177	M	32.4
2007	4.6307e+06	1177	M	32
2007	4.6307e+06	1177	M	32.3
2007	4.6307e+06	1177	M	36.4
2007	4.6307e+06	1177	M	31.3
2007	4.6307e+06	1177	M	31
2007	4.6307e+06	1177	M	33.3
2005	4.63184e+06	1126	M	33.5
2005	4.63184e+06	1126	M	32.1
2005	4.63516e+06	1553	M	33.1
2005	4.63516e+06	1553	M	33.2
2006	4.6436e+06	1233	M	34.5
2006	4.6436e+06	1233	M	31.5
2007	4.66058e+06	1350	M	32.5
2019	4660703	715	F	33.9
2006	4.66073e+06	1010	M	34
2005	4.66607e+06	609	F	34.3
2005	4.66607e+06	609	F	34.5
2005	4.66607e+06	609	F	35.1
2019	4666891	473	M	31.9
2012	4668564	1150	M	32.5
2012	4668564	1150	M	32.8
2012	4668564	1150	M	32.3
2012	4668564	1150	M	33.9
2012	4668564	1150	M	33.3
2012	4668564	1150	M	33.2
2012	4668564	1150	M	31.8
2012	4668564	1150	M	32.5
2008	4.66867e+06	740	M	35.2
2008	4.66867e+06	740	M	34
2008	4.66867e+06	740	M	31.5
2008	4.66954e+06	1038	M	32.9
2008	4.66954e+06	1038	M	31.7
2008	4.66964e+06	900	M	32.4
2008	4.66964e+06	900	M	31
2008	4.66964e+06	900	M	34.4
2008	4.66964e+06	900	M	33.5
2008	4.67379e+06	774	M	32.6
2008	4.67605e+06	1283	M	33.5
2008	4.67605e+06	1283	F	32.7
2008	4.67605e+06	1283	M	33
2008	4.67605e+06	1283	M	32

## Sheet: Pipistrellus kuhlii
YEAR	UTM Y	ALT (m)	SEX	FAL (mm)
2021	4.51788e+06	611	F	32
2018	4.51788e+06	611	F	32.6
2018	4.51788e+06	611	M	32.6
2019	4.51788e+06	611	F	32.6
2019	4.51788e+06	611	F	32.8
2021	4.51788e+06	611	M	33.1
2018	4.51788e+06	611	F	33.5
2021	4.51788e+06	611	F	33.8
2018	4.51788e+06	611	F	34.3
2019	4.51788e+06	611	F	34.4
2019	4.51788e+06	611	F	34.4
2019	4.51788e+06	611	F	34.8
2021	4.51788e+06	611	F	34.8
2017	4567967	29	M	32.3
2008	4.5805e+06		M	33.3
2010	4583810	1324	F	34.3
2021	4.60286e+06	333	F	33.4
2021	4.60286e+06	333	F	33.5
2021	4.60286e+06	333	F	34.5
2021	4.60286e+06	333	F	35.2
2023	4.62235e+06	856	M	33.5
2023	4.62235e+06	856	F	35.1
2001	4.62305e+06	828	F	33.8
2001	4.62305e+06	828	F	35.6
2007	4.62528e+06	975	M	32
2001	4.62528e+06	975	M	32.6
2007	4.62528e+06	975	M	34.4
2007	4.62528e+06	975	M	35.1
2023	4.62597e+06	1050	F	34.5
2023	4.62621e+06	1090	F	32.8
2023	4.62621e+06	1090	M	33.1
2000	4.62654e+06	1093	M	32.5
2000	4.62654e+06	1093	F	33
2001	4.62654e+06	1093	M	33.4
2000	4.62654e+06	1093	M	34.5
2000	4.62654e+06	1093	F	35
2017	4626624	1275	F	31.3
2017	4626624	1275	F	33.4
2017	4626624	1275	M	34.2
2017	4626624	1275	F	34.2
2017	4626624	1275	F	34.6
2017	4626624	1275	F	34.9
2016	4.62696e+06	1231	F	32.3
2018	4.62696e+06	1231	F	32.9
2010	4.62696e+06	1231	M	33
2018	4.62696e+06	1231	M	33
2016	4.62696e+06	1231	F	33.2
2010	4.62696e+06	1231	M	33.3
2016	4.62696e+06	1231	M	33.3
2016	4.62696e+06	1231	F	33.3
2010	4.62696e+06	1231	M	33.4
2016	4.62696e+06	1231	F	33.4
2000	4.62696e+06	1231	M	33.7
2010	4.62696e+06	1231	M	33.7
2018	4.62696e+06	1231	M	33.8
2019	4.62696e+06	1231	M	33.9
2016	4.62696e+06	1231	F	34
2019	4.62696e+06	1231	F	34
2019	4.62696e+06	1231	F	34.2
2010	4.62696e+06	1231	M	34.3
2018	4.62696e+06	1231	F	34.4
2010	4.62696e+06	1231	F	34.5
2018	4.62696e+06	1231	F	34.5
2019	4.62696e+06	1231	F	34.5
2010	4.62696e+06	1231	M	34.7
2018	4.62696e+06	1231	F	35.2
2016	4.62696e+06	1231	F	35.7
2000	4.62696e+06	1231	F	35.8
2019	4.62696e+06	1231	F	35.8
2019	4628387	1170	F	33.6
2019	4628387	1170	F	33.7
2019	4628387	1170	M	33.9
2019	4628387	1170	F	34.7
2019	4628387	1170	F	35
2019	4628387	1170	F	35.1
2019	4628387	1170	F	35.2
2019	4628387	1170	F	37.2
2016	4.64059e+06	32	M	32
2008	4.66366e+06	379	F	34.1
2008	4.66954e+06	1038	M	31.8
2008	4.66954e+06	1038	F	34.3
2008	4.66954e+06	1038	F	34.5
2008	4.66954e+06	1038	F	34.7
2008	4.66954e+06	1038	F	35.4
2008	4.66964e+06	900	M	34.3
2008	4.66964e+06	900	M	35.1
2021	4640812.08	50	M	31.6
2021	4640812.08	50	M	32
2021	4640812.08	50	F	32.1
2021	4640812.08	50	F	32.4
2021	4640812.08	50	M	32.4
2021	4640812.08	50	M	32.5
2021	4640812.08	50	F	32.5
2021	4640812.08	50	M	32.6
2021	4640812.08	50	F	32.8
2021	4640812.08	50	M	33.1
2021	4640812.08	50	F	33.2
2021	4640812.08	50	M	33.5

## Sheet: Pipistrellus pipistrellus
YEAR	UTM Y	ALT (m)	SEX	FAL (mm)
2000	4.62696e+06	1231	M	32.9
2000	4.62696e+06	1231	F	31.7
2000	4.62696e+06	1231	F	32.6
2000	4.62597e+06	1050	M	30.8
2000	4.62696e+06	1231	M	31.5
2000	4.62696e+06	1231	M	31.8
2000	4.62696e+06	1231	F	31.3
2001	4.62597e+06	1050	F	32
2001	4.63346e+06	1215	F	32.6
2001	4.63292e+06	1197	F	31.8
2001	4.63292e+06	1197	F	31.6
2001	4.63292e+06	1197	M	29.5
2001	4.63292e+06	1197	F	30.4
2001	4.62528e+06	975	F	31.5
2001	4.63018e+06	1262	M	31.8
2001	4.63018e+06	1262	F	32.2
2001	4.63018e+06	1262	M	30.3
2001	4.62137e+06	875	F	31.5
2001	4.63018e+06	1262	F	32.5
2002	4.63018e+06	1262	F	32.8
2002	4.63018e+06	1262	F	31.4
2002	4.62696e+06	1231	F	32.3
2005	4.62597e+06	1050	M	29.4
2005	4.63029e+06	1221	M	30.1
2005	4.63184e+06	1126	F	31.4
2005	4.63184e+06	1126	F	31.1
2005	4.63184e+06	1126	F	30.8
2007	4.6307e+06	1177	M	30
2007	4.6307e+06	1177	F	31.5
2007	4.63184e+06	1126	F	31.5
2007	4.63184e+06	1126	M	29.9
2007	4.62696e+06	1231	M	30.5
2007	4.62696e+06	1231	M	32.1
2007	4.62696e+06	1231	M	31.2
2007	4.62696e+06	1231	F	32.6
2008	4.63029e+06	1221	M	30.4
2008	4.63029e+06	1221	F	30.4
2008	4.5805e+06	1382	F	31.3
2008	4.5805e+06	1382	F	31.6
2008	4.66964e+06	900	M	31.6
2008	4.48038e+06	1201	F	32.2
2008	4.46871e+06	721	M	30.9
2008	4.46871e+06	721	M	30.9
2008	4.67379e+06	774	F	32.9
2008	4.67379e+06	774	M	30.7
2008	4.67379e+06	774	F	30.7
2008	4.67379e+06	774	M	31.4
2008	4.67379e+06	774	M	31.6
2008	4.66867e+06	740	M	31
2009	4670491	1427	M	31
2010	4582618	1320	M	30
2010	4582618	1320	M	29.9
2010	4583810	1324	M	30.9
2012	4668564	1150	M	31.7
2012	4668564	1150	M	31.6
2012	4668564	1150	F	32
2012	4668564	1150	M	31.7
2013	5101992	1290	F	32.9
2014	4848527	1309	F	33.7
2014	4849141	1195	M	31.2
2015	4.63184e+06	1126	M	30
2015	4.63184e+06	1126	M	31.5
2016	4.62696e+06	1231	M	31.4
2016	4.62696e+06	1231	M	32
2016	4.62696e+06	1231	M	31
2016	4.62696e+06	1231	M	31.2
2017	4616882	1152	M	32.4
2017	4626336	1348	F	31.6
2017	4626624	1275	M	32.7
2017	4626624	1275	M	31.1
2017	4626100	1025	M	30
2017	4626100	1025	F	32.5
2018	5131600	1527	F	31.8
2018	5131600	1527	F	31.7
2018	5131600	1527	F	30.6
2018	5131600	1527	F	30.9
2018	5131600	1527	M	32.3
2018	5131600	1527	F	31.7
2018	5131600	1527	F	31.7
2018	5131600	1527	M	31.7
2018	5131600	1527	F	32.3
2018	5131600	1527	F	31.2
2018	5131600	1527	F	31.4
2018	5131600	1527	F	31.3
2018	5131600	1527	F	31.2
2018	5131600	1527	F	31.8
2018	5120833	482	M	30.9
2018	4.62696e+06	1231	F	31.08
2018	4.62696e+06	1231	M	31.05
2018	4.62696e+06	1231	M	29.1
2018	4630171	1234	F	31.9
2018	4.62696e+06	1231	F	31.8
2018	4.62696e+06	1231	F	31.5
2018	4630171	1234	F	32.3
2018	4.62696e+06	1231	F	32.5
2019	4.62696e+06	1231	F	31.7
2019	4.62696e+06	1231	F	32.2
2019	4.62696e+06	1231	F	31.6
2019	4.62696e+06	1231	M	30.5
2019	4.62696e+06	1231	F	30.9
2019	4.62696e+06	1231	F	31.9
2019	4.62696e+06	1231	F	31.2
2019	4.62696e+06	1231	M	32.3
2019	4.62696e+06	1231	M	31
2019	4.62696e+06	1231	M	31.8
2019	4.62696e+06	1231	F	33
2019	4.62696e+06	1231	M	31.5
2019	4628426	1150	F	33
2019	4628426	1150	F	32
2019	4628426	1150	F	32.3
2019	4628426	1150	F	30.8
2019	4628426	1150	F	33.2
2019	4628426	1150	F	32.2
2019	4628426	1150	F	31.9
2019	4628426	1150	F	30.7
2019	4628426	1150	F	31.6
2019	4628426	1150	F	32
2019	4628426	1150	F	31
2019	4628426	1150	F	32
2019	4628426	1150	F	32.3
2019	4628426	1150	F	32.1
2019	4.62696e+06	1231	F	31.7
2019	4.62696e+06	1231	M	30.3
2019	4.62696e+06	1231	M	30
2019	4.62696e+06	1231	M	31.4
2019	4.62696e+06	1231	M	29.7
2019	4.62696e+06	1231	M	30.1
2019	4.62696e+06	1231	M	30.4
2019	4.62696e+06	1231	F	31.2
2019	4.62696e+06	1231	F	32.1
2019	4.62696e+06	1231	F	31.8
2019	4.62696e+06	1231	M	31.4
2019	4.62696e+06	1231	M	30.9
2019	4.62696e+06	1231	M	30
2019	4.62696e+06	1231	F	31.8
2019	4.62696e+06	1231	F	31.1
2019	4.62696e+06	1231	F	31.8
2019	4.62696e+06	1231	M	30
2019	4.62696e+06	1231	M	31.5
2019	4.62696e+06	1231	M	30.6
2019	4.62696e+06	1231	M	29.6
2019	4.62696e+06	1231	F	33
2019	4.62696e+06	1231	F	31
2017	4578065	38	M	30.8
2017	4578065	38	M	30.2
2017	4578065	38	M	29.6
2019	4575085	21	F	33.5
2021	4.60286e+06	333	F	31.1
2022	4.48038e+06	1201	M	31
2022	4.48038e+06	1201	M	30
2022	4.48038e+06	1201	M	29
2023	4.62597e+06	1050	M	31.8
2023	4.62597e+06	1050	M	32.3

## Sheet: Pipistrellus pygmaeus
YEAR	UTM Y	ALT (m)	SEX	FAL (mm)
2000	4.62654e+06	1093	M	30.1
2000	4.62591e+06	1070	M	29.7
2000	4.62591e+06	1070	M	30.3
2001	4.62528e+06	975	M	29.9
2005	4.63029e+06	1221	M	30.4
2005	4.63029e+06	1221	M	29.1
2005	4.62528e+06	975	M	29.5
2007	4.62528e+06	975	M	28.8
2008	4.63029e+06	1221	M	31.4
2008	4.63029e+06	1221	F	32.4
2008	4.63029e+06	1221	M	31.7
2017	4626100	1025	M	29.4
2017	4626100	1025	F	32.2
2017	4626100	1025	M	31.5
2018	4630171	1234	F	31.7
2018	4630171	1234	F	33
2018	4630171	1234	F	31.6
2018	4630171	1234	F	31.4
2018	4.62696e+06	1231	F	32
2018	4.62696e+06	1231	F	32.3
2018	4.62696e+06	1231	F	31.9
2018	4.62696e+06	1231	F	32.5
2023	4.62597e+06	1050	M	30.8
2023	4.62621e+06	1090	M	30.4
2023	4621393	876	M	31
2023	4.62597e+06	1050	M	32.4
2023	4.62597e+06	1050	M	31.2

[truncated: 5 more sheets: Nyctalus leisleri, Plecotus auritus, Miniopterus schreibersii, Myotis bechsteinii, Rhinolophus euryale]
